# Supplementary material for: Women’s knowledge and its associated factors regarding optimum utilisation of antenatal care in rural Ghana: A cross-sectional study
Source: PLoS One. 2020 Jul 9;15(7):e0234575. doi: 10.1371/journal.pone.0234575 (PMC7347137; doi:10.1371/journal.pone.0234575)
Supplement: S1 Data — (XLSX) [file pone.0234575.s001.xlsx]

## Sheet: Data
age	marriage	edu	employ	occup	religion	ethnic	Q8	Q9	Q10	Q12	Q13	Q14	Q15	Q16	Q17	Q18	Q19	Q20	Q21	Q22	Q23	Q24	Q25	Q26	Q27	Q28	Q29	Q30	Q31	Q32	Q33	Q34	Q35	Q36	Q37	Q38	Q39	Q40	Q41	Q42	Q43	Q44A	Q44B	Q44C	Q44D	Q44E	Q44F	Q44G	Q45
31-40	not marrie	secondary	unemployed	Trader	islam	akan	insured	secondary	extended	1-2 children	clinic	far	foot	self	partner	No	No	No	yes	No	No		yes	No	No	No	No	No	yes	yes	yes	yes	yes	yes	yes	yes	yes	yes	yes	yes	No	Yes	No		No	No	No		yes
31-40	married	tertiary	employed	Civil Servant	christiani	dagaaba	insured	tertiary	nuclear	1-2 children	clinic	far	motorcycle	partner	self	yes	yes	yes	No	yes	yes	husband/pa	yes	yes	yes	yes	yes	yes	No	No	No	No	No	No	No	No	yes	yes	yes	yes	yes	Yes	No		Yes	Yes	No		yes
21-30	not marrie	basic	unemployed	Farmer	christiani	Mo	insured	basic	nuclear	1-2 children	clinic	far	foot	self	partner	yes	yes	yes	yes	yes	yes	husband/pa	yes	yes	yes	yes	yes	yes	No	No	No	No	No	No	No	No	No	No	No	No	No	Yes	No		No	No	No		yes
21-30	not marrie	tertiary	unemployed	Trader	christiani	akan	insured	tertiary	nuclear	1-2 children	clinic	short	foot	partner	self	yes	yes	yes	yes	yes	yes	husband/pa	yes	yes	yes	yes	yes	yes	No	yes	yes	No	No	No	No	No	No	No	No	No	No	No	No		No	Yes	No		yes
21-30	married	none	employed	Trader	christiani	dagaaba	not insure	none	nuclear	1-2 children	clinic	short	foot	partner	self	yes	yes	yes	No	yes	No		yes	yes	yes	yes	yes	yes	No	No	No	No	No	No	No	No	No	No	No	No	No	Yes	No		No	No	No		yes
below20	not marrie	basic	employed	Farmer	christiani	dagaaba	insured	basic	nuclear	1-2 children	clinic	far	motorcycle	partner	partner	No	No	yes	No	yes	yes	husband/pa	No	yes	yes	yes	yes	No	yes	No	yes	No	No	No	No	yes	No	yes	No	No	yes	Yes	No		No	No	No		yes
31-40	not marrie	basic	employed	Trader	islam	Gonja	insured	basic	nuclear	1-2 children	clinic	short	foot	self	self	yes	yes	yes	yes	yes	No		yes	yes	yes	yes	yes	yes	No	No	yes	No	No	No	No	No	yes	yes	No	yes	No	Yes	No		No	No	No		yes
21-30	married	secondary	employed	Civil Servant	christiani	dagaaba	insured	secondary	nuclear	3-4 children	clinic	short	foot	partner	partner	yes	yes	yes	No	yes	yes	husband/pa	yes	yes	yes	yes	yes	yes	No	yes	No	No	No	No	No	No	No	No	No	No	No	Yes	No		No	No	No		yes
21-30	married	secondary	unemployed	Trader	christiani	Mo	insured	tertiary	nuclear	1-2 children	clinic	short	foot	self	partner	yes	yes	No	yes	yes	yes	husband/pa	yes	yes	yes	yes	yes	yes	yes	yes	No	No	No	No	No	No	No	No	No	No	No	Yes	No		No	No	No		yes
31-40	married	basic	employed	Trader	christiani	dagaaba	insured	basic	nuclear	3-4 children	clinic	short	foot	partner	partner	yes	yes	yes	No	yes	yes	husband/pa	yes	yes	yes	yes	yes	yes	No	No	No	No	No	No	No	No	No	No	No	No	No	Yes	No		No	No	No		yes
21-30	not marrie	secondary	unemployed	Trader	islam	dagaaba	not insure	secondary	extended	1-2 children	clinic	short	foot	partner	partner	yes	yes	yes	yes	yes	yes	husband/pa	yes	yes	yes	yes	yes	yes	No	No	No	No	No	No	No	No	No	No	No	No	No	Yes	No		No	No	No		No
21-30	married	secondary	unemployed	Farmer	christiani	dagaaba	not insure	secondary	nuclear	1-2 children	clinic	short	foot	partner	partner	yes	yes	yes	No	yes	yes	husband/pa	yes	yes	No	yes	yes	yes	No	No	No	No	No	No	No	No	No	No	No	No	No	Yes	No		No	No	No		yes
below20	divorced	basic	unemployed	Trader	christiani	ewe	not insure	basic	nuclear	1-2 children	clinic	short	foot	partner	self	yes	yes	yes	yes	yes	yes	husband/pa	yes	yes	yes	yes	yes	yes	No	No	No	No	No	No	No	No	No	No	No	No	No	Yes	No		No	No	No		yes
21-30	not marrie	secondary	unemployed	Trader	christiani	Mo	not insure	basic	nuclear	1-2 children	clinic	short	foot	parents	self	yes	yes	yes	yes	yes	yes	parents	yes	yes	yes	yes	yes	yes	No	No	yes	No	No	No	No	No	No	No	No	No	No	Yes	No		No	Yes	No		yes
31-40	not marrie	tertiary	employed	Civil Servant	christiani	dagaaba	insured	tertiary	nuclear	1-2 children	clinic	short	foot	self	self	yes	yes	yes	yes	yes	yes	husband/pa	yes	yes	yes	yes	yes	yes	No	No	No	No	No	No	No	No	No	No	No	No	No	No	No		No	Yes	No		No
31-40	married	basic	employed	Trader	christiani	Mo	insured	basic	nuclear	3-4 children	clinic	far	foot	parents	self	yes	yes	yes	No	yes	yes	husband/pa	yes	yes	yes	yes	yes	yes	yes	No	No	No	No	No	No	No	yes	No	No	No	No	Yes	No		No	Yes	No		yes
21-30	married	secondary	unemployed	Trader	christiani	dagaaba	not insure	secondary	nuclear	1-2 children	clinic	short	foot	partner	self	yes	yes	yes	No	yes	yes	husband/pa	yes	yes	yes	yes	yes	yes	No	No	No	No	No	No	No	No	No	No	No	No	No	Yes	No		No	No	No		yes
21-30	not marrie	tertiary	student	Others	christiani	Mo	insured	secondary	nuclear	1-2 children	clinic	short	foot	parents	self	yes	yes	yes	yes	yes	yes	husband/pa	No	No	yes	No	yes	yes	No	No	yes	No	No	No	No	No	No	No	No	No	No	Yes	No		No	Yes	No		yes
21-30	married	basic	unemployed	Trader	christiani	Gonja	insured	secondary	extended	3-4 children	clinic	short	foot	self	self	yes	yes	yes	yes	yes	yes	husband/pa	yes	yes	yes	yes	yes	yes	yes	No	No	No	No	No	No	No	No	No	No	No	No	Yes	No		No	No	No		No
31-40	married	basic	employed	Trader	christiani	dagaaba	insured	basic	nuclear	3-4 children	clinic	short	foot	partner	partner	yes	yes	yes	yes	yes	yes	husband/pa	yes	yes	yes	yes	yes	yes	No	No	No	No	No	No	No	No	No	No	No	No	No	Yes	No		No	No	No		yes
below20	not marrie	basic	unemployed	Trader	christiani	Mo	insured	basic	nuclear	1-2 children	clinic	short	foot	self	self	yes	yes	yes	yes	yes	yes	husband/pa	yes	yes	yes	yes	yes	yes	No	yes	yes	No	No	No	No	No	yes	yes	yes	No	No	Yes	No		No	No	No		yes
21-30	not marrie	secondary	unemployed	Trader	christiani	Mo	insured	secondary	nuclear	1-2 children	clinic	short	foot	self	self	yes	yes	yes	yes	yes	yes	husband/pa	yes	yes	yes	yes	yes	yes	No	No	yes	yes	yes	yes	yes	yes	yes	yes	yes	yes	yes	Yes	No		No	No	No		yes
21-30	not marrie	basic	unemployed	Trader	christiani	Mo	insured	basic	nuclear	1-2 children	clinic	short	foot	partner	self	yes	yes	yes	No	No	yes	husband/pa	No	yes	yes	yes	yes	No	yes	yes	No	No	No	No	No	No	No	No	yes	No	No	Yes	No		No	No	No		yes
21-30	not marrie	secondary	unemployed	Trader	islam	Gonja	insured	secondary	nuclear	1-2 children	clinic	far	foot	parents	parents	yes	yes	No	yes	No	No		No	yes	yes	yes	yes	yes	yes	yes	yes	No	No	No	No	No	yes	No	No	No	No	Yes	No		No	No	No		yes
21-30	married	tertiary	employed	Civil Servant	islam	dagaaba	not insure	tertiary	nuclear	1-2 children	clinic	short	foot	parents	self	yes	yes	yes	yes	No	No		yes	yes	yes	yes	yes	yes	No	No	No	No	No	No	No	No	No	yes	yes	No	No	No	No	Yes	No	No	No		yes
21-30	not marrie	tertiary	employed	Civil Servant	christiani	akan	insured	tertiary	nuclear	1-2 children	CHPS	far	foot	partner	self	yes	yes	yes	No	yes	yes	husband/pa	yes	yes	yes	yes	yes	yes	No	No	No	No	No	yes	No	yes	yes	No	yes	No	No	No	No	Yes	No	No	No		yes
31-40	married	none	unemployed	Farmer	islam	dagaaba	insured	none	nuclear	5+ children	CHPS	far	foot	partner	self	No	No	yes	yes	yes	yes	husband/pa	yes	yes	yes	yes	yes	yes	yes	No	No	No	No	No	No	No	yes	No	No	yes	No	No	No		Yes	No	No		yes
31-40	divorced	none	unemployed	Farmer	christiani	dagaaba	insured	none	nuclear	5+ children	CHPS	far	others	partner	self	yes	No	yes	yes	No	yes	parents	yes	yes	No	No	No	No	yes	yes	No	No	No	No	No	yes	yes	No	yes	No	yes	No	No		Yes	No	No		yes
below20	not marrie	secondary	unemployed	Others	christiani	Mo	insured	tertiary	nuclear	1-2 children	CHPS	short	others	parents	self	yes	yes	No	yes	yes	No		No	No	yes	yes	yes	yes	No	No	No	yes	No	yes	yes	yes	yes	No	No	No	yes	No	No		No	Yes	No		yes
31-40	not marrie	secondary	unemployed	Trader	islam	akan	insured	secondary	extended	1-2 children	clinic	far	foot	self	partner	No	No	No	yes	No	No		yes	No	No	No	No	No	yes	yes	yes	yes	yes	yes	yes	yes	yes	yes	yes	yes	No	Yes	No		No	No	No		yes
31-40	married	tertiary	employed	Civil Servant	christiani	dagaaba	insured	tertiary	nuclear	1-2 children	clinic	far	motorcycle	partner	self	yes	yes	yes	No	yes	yes	husband/pa	yes	yes	yes	yes	yes	yes	No	No	No	No	No	No	No	No	yes	yes	yes	yes	yes	Yes	No		Yes	Yes	No		yes
21-30	not marrie	basic	unemployed	Farmer	christiani	Mo	insured	basic	nuclear	1-2 children	clinic	far	foot	self	partner	yes	yes	yes	yes	yes	yes	husband/pa	yes	yes	yes	yes	yes	yes	No	No	No	No	No	No	No	No	No	No	No	No	No	Yes	No		No	No	No		yes
21-30	not marrie	tertiary	unemployed	Trader	christiani	akan	insured	tertiary	nuclear	1-2 children	clinic	short	foot	partner	self	yes	yes	yes	yes	yes	yes	husband/pa	yes	yes	yes	yes	yes	yes	No	yes	yes	No	No	No	No	No	No	No	No	No	No	No	No		No	Yes	No		yes
21-30	married	none	employed	Trader	christiani	dagaaba	not insure	none	nuclear	1-2 children	clinic	short	foot	partner	self	yes	yes	yes	No	yes	No		yes	yes	yes	yes	yes	yes	No	No	No	No	No	No	No	No	No	No	No	No	No	Yes	No		No	No	No		yes
below20	not marrie	basic	employed	Farmer	christiani	dagaaba	insured	basic	nuclear	1-2 children	clinic	far	motorcycle	partner	partner	No	No	yes	No	yes	yes	husband/pa	No	yes	yes	yes	yes	No	yes	No	yes	No	No	No	No	yes	No	yes	No	No	yes	Yes	No		No	No	No		yes
31-40	not marrie	basic	employed	Trader	islam	Gonja	insured	basic	nuclear	1-2 children	clinic	short	foot	self	self	yes	yes	yes	yes	yes	No		yes	yes	yes	yes	yes	yes	No	No	yes	No	No	No	No	No	yes	yes	No	yes	No	Yes	No		No	No	No		yes
21-30	married	secondary	employed	Civil Servant	christiani	dagaaba	insured	secondary	nuclear	3-4 children	clinic	short	foot	partner	partner	yes	yes	yes	No	yes	yes	husband/pa	yes	yes	yes	yes	yes	yes	No	yes	No	No	No	No	No	No	No	No	No	No	No	Yes	No		No	No	No		yes
21-30	married	secondary	unemployed	Trader	christiani	Mo	insured	tertiary	nuclear	1-2 children	clinic	short	foot	self	partner	yes	yes	No	yes	yes	yes	husband/pa	yes	yes	yes	yes	yes	yes	yes	yes	No	No	No	No	No	No	No	No	No	No	No	Yes	No		No	No	No		yes
31-40	married	basic	employed	Trader	christiani	dagaaba	insured	basic	nuclear	3-4 children	clinic	short	foot	partner	partner	yes	yes	yes	No	yes	yes	husband/pa	yes	yes	yes	yes	yes	yes	No	No	No	No	No	No	No	No	No	No	No	No	No	Yes	No		No	No	No		yes
21-30	not marrie	secondary	unemployed	Trader	islam	dagaaba	not insure	secondary	extended	1-2 children	clinic	short	foot	partner	partner	yes	yes	yes	yes	yes	yes	husband/pa	yes	yes	yes	yes	yes	yes	No	No	No	No	No	No	No	No	No	No	No	No	No	Yes	No		No	No	No		No
21-30	married	secondary	unemployed	Farmer	christiani	dagaaba	not insure	secondary	nuclear	1-2 children	clinic	short	foot	partner	partner	yes	yes	yes	No	yes	yes	husband/pa	yes	yes	No	yes	yes	yes	No	No	No	No	No	No	No	No	No	No	No	No	No	Yes	No		No	No	No		yes
below20	divorced	basic	unemployed	Trader	christiani	ewe	not insure	basic	nuclear	1-2 children	clinic	short	foot	partner	self	yes	yes	yes	yes	yes	yes	husband/pa	yes	yes	yes	yes	yes	yes	No	No	No	No	No	No	No	No	No	No	No	No	No	Yes	No		No	No	No		yes
21-30	not marrie	secondary	unemployed	Trader	christiani	Mo	not insure	basic	nuclear	1-2 children	clinic	short	foot	parents	self	yes	yes	yes	yes	yes	yes	parents	yes	yes	yes	yes	yes	yes	No	No	yes	No	No	No	No	No	No	No	No	No	No	Yes	No		No	Yes	No		yes
31-40	not marrie	tertiary	employed	Civil Servant	christiani	dagaaba	insured	tertiary	nuclear	1-2 children	clinic	short	foot	self	self	yes	yes	yes	yes	yes	yes	husband/pa	yes	yes	yes	yes	yes	yes	No	No	No	No	No	No	No	No	No	No	No	No	No	No	No		No	Yes	No		No
31-40	married	basic	employed	Trader	christiani	Mo	insured	basic	nuclear	3-4 children	clinic	far	foot	parents	self	yes	yes	yes	No	yes	yes	husband/pa	yes	yes	yes	yes	yes	yes	yes	No	No	No	No	No	No	No	yes	No	No	No	No	Yes	No		No	Yes	No		yes
21-30	married	secondary	unemployed	Trader	christiani	dagaaba	not insure	secondary	nuclear	1-2 children	clinic	short	foot	partner	self	yes	yes	yes	No	yes	yes	husband/pa	yes	yes	yes	yes	yes	yes	No	No	No	No	No	No	No	No	No	No	No	No	No	Yes	No		No	No	No		yes
21-30	not marrie	tertiary	student	Others	christiani	Mo	insured	secondary	nuclear	1-2 children	clinic	short	foot	parents	self	yes	yes	yes	yes	yes	yes	husband/pa	No	No	yes	No	yes	yes	No	No	yes	No	No	No	No	No	No	No	No	No	No	Yes	No		No	Yes	No		yes
21-30	married	basic	unemployed	Trader	christiani	Gonja	insured	secondary	extended	3-4 children	clinic	short	foot	self	self	yes	yes	yes	yes	yes	yes	husband/pa	yes	yes	yes	yes	yes	yes	yes	No	No	No	No	No	No	No	No	No	No	No	No	Yes	No		No	No	No		No
31-40	married	basic	employed	Trader	christiani	dagaaba	insured	basic	nuclear	3-4 children	clinic	short	foot	partner	partner	yes	yes	yes	yes	yes	yes	husband/pa	yes	yes	yes	yes	yes	yes	No	No	No	No	No	No	No	No	No	No	No	No	No	Yes	No		No	No	No		yes
below20	not marrie	basic	unemployed	Trader	christiani	Mo	insured	basic	nuclear	1-2 children	clinic	short	foot	self	self	yes	yes	yes	yes	yes	yes	husband/pa	yes	yes	yes	yes	yes	yes	No	yes	yes	No	No	No	No	No	yes	yes	yes	No	No	Yes	No		No	No	No		yes
21-30	not marrie	secondary	unemployed	Trader	christiani	Mo	insured	secondary	nuclear	1-2 children	clinic	short	foot	self	self	yes	yes	yes	yes	yes	yes	husband/pa	yes	yes	yes	yes	yes	yes	No	No	yes	yes	yes	yes	yes	yes	yes	yes	yes	yes	yes	Yes	No		No	No	No		yes
21-30	not marrie	basic	unemployed	Trader	christiani	Mo	insured	basic	nuclear	1-2 children	clinic	short	foot	partner	self	yes	yes	yes	No	No	yes	husband/pa	No	yes	yes	yes	yes	No	yes	yes	No	No	No	No	No	No	No	No	yes	No	No	Yes	No		No	No	No		yes
21-30	not marrie	secondary	unemployed	Trader	islam	Gonja	insured	secondary	nuclear	1-2 children	clinic	far	foot	parents	parents	yes	yes	No	yes	No	No		No	yes	yes	yes	yes	yes	yes	yes	yes	No	No	No	No	No	yes	No	No	No	No	Yes	No		No	No	No		yes
21-30	married	tertiary	employed	Civil Servant	islam	dagaaba	not insure	tertiary	nuclear	1-2 children	clinic	short	foot	parents	self	yes	yes	yes	yes	No	No		yes	yes	yes	yes	yes	yes	No	No	No	No	No	No	No	No	No	yes	yes	No	No	No	No	Yes	No	No	No		yes
21-30	not marrie	tertiary	employed	Civil Servant	christiani	akan	insured	tertiary	nuclear	1-2 children	CHPS	far	foot	partner	self	yes	yes	yes	No	yes	yes	husband/pa	yes	yes	yes	yes	yes	yes	No	No	No	No	No	yes	No	yes	yes	No	yes	No	No	No	No	Yes	No	No	No		yes
31-40	married	none	unemployed	Farmer	islam	dagaaba	insured	none	nuclear	5+ children	CHPS	far	foot	partner	self	No	No	yes	yes	yes	yes	husband/pa	yes	yes	yes	yes	yes	yes	yes	No	No	No	No	No	No	No	yes	No	No	yes	No	No	No		Yes	No	No		yes
31-40	divorced	none	unemployed	Farmer	christiani	dagaaba	insured	none	nuclear	5+ children	CHPS	far	others	partner	self	yes	No	yes	yes	No	yes	parents	yes	yes	No	No	No	No	yes	yes	No	No	No	No	No	yes	yes	No	yes	No	yes	No	No		Yes	No	No		yes
below20	not marrie	secondary	unemployed	Others	christiani	Mo	insured	tertiary	nuclear	1-2 children	CHPS	short	others	parents	self	yes	yes	No	yes	yes	No		No	No	yes	yes	yes	yes	No	No	No	yes	No	yes	yes	yes	yes	No	No	No	yes	No	No		No	Yes	No		yes
31-40	not marrie	secondary	unemployed	Trader	islam	akan	insured	secondary	extended	1-2 children	clinic	far	foot	self	partner	No	No	No	yes	No	No		yes	No	No	No	No	No	yes	yes	yes	yes	yes	yes	yes	yes	yes	yes	yes	yes	No	Yes	No		No	No	No		yes
31-40	married	tertiary	employed	Civil Servant	christiani	dagaaba	insured	tertiary	nuclear	1-2 children	clinic	far	motorcycle	partner	self	yes	yes	yes	No	yes	yes	husband/pa	yes	yes	yes	yes	yes	yes	No	No	No	No	No	No	No	No	yes	yes	yes	yes	yes	Yes	No		Yes	Yes	No		yes
21-30	not marrie	basic	unemployed	Farmer	christiani	Mo	insured	basic	nuclear	1-2 children	clinic	far	foot	self	partner	yes	yes	yes	yes	yes	yes	husband/pa	yes	yes	yes	yes	yes	yes	No	No	No	No	No	No	No	No	No	No	No	No	No	Yes	No		No	No	No		yes
21-30	not marrie	tertiary	unemployed	Trader	christiani	akan	insured	tertiary	nuclear	1-2 children	clinic	short	foot	partner	self	yes	yes	yes	yes	yes	yes	husband/pa	yes	yes	yes	yes	yes	yes	No	yes	yes	No	No	No	No	No	No	No	No	No	No	No	No		No	Yes	No		yes
21-30	married	none	employed	Trader	christiani	dagaaba	not insure	none	nuclear	1-2 children	clinic	short	foot	partner	self	yes	yes	yes	No	yes	No		yes	yes	yes	yes	yes	yes	No	No	No	No	No	No	No	No	No	No	No	No	No	Yes	No		No	No	No		yes
below20	not marrie	basic	employed	Farmer	christiani	dagaaba	insured	basic	nuclear	1-2 children	clinic	far	motorcycle	partner	partner	No	No	yes	No	yes	yes	husband/pa	No	yes	yes	yes	yes	No	yes	No	yes	No	No	No	No	yes	No	yes	No	No	yes	Yes	No		No	No	No		yes
31-40	not marrie	basic	employed	Trader	islam	Gonja	insured	basic	nuclear	1-2 children	clinic	short	foot	self	self	yes	yes	yes	yes	yes	No		yes	yes	yes	yes	yes	yes	No	No	yes	No	No	No	No	No	yes	yes	No	yes	No	Yes	No		No	No	No		yes
21-30	married	secondary	employed	Civil Servant	christiani	dagaaba	insured	secondary	nuclear	3-4 children	clinic	short	foot	partner	partner	yes	yes	yes	No	yes	yes	husband/pa	yes	yes	yes	yes	yes	yes	No	yes	No	No	No	No	No	No	No	No	No	No	No	Yes	No		No	No	No		yes
21-30	married	secondary	unemployed	Trader	christiani	Mo	insured	tertiary	nuclear	1-2 children	clinic	short	foot	self	partner	yes	yes	No	yes	yes	yes	husband/pa	yes	yes	yes	yes	yes	yes	yes	yes	No	No	No	No	No	No	No	No	No	No	No	Yes	No		No	No	No		yes
31-40	married	basic	employed	Trader	christiani	dagaaba	insured	basic	nuclear	3-4 children	clinic	short	foot	partner	partner	yes	yes	yes	No	yes	yes	husband/pa	yes	yes	yes	yes	yes	yes	No	No	No	No	No	No	No	No	No	No	No	No	No	Yes	No		No	No	No		yes
21-30	not marrie	secondary	unemployed	Trader	islam	dagaaba	not insure	secondary	extended	1-2 children	clinic	short	foot	partner	partner	yes	yes	yes	yes	yes	yes	husband/pa	yes	yes	yes	yes	yes	yes	No	No	No	No	No	No	No	No	No	No	No	No	No	Yes	No		No	No	No		No
21-30	married	secondary	unemployed	Farmer	christiani	dagaaba	not insure	secondary	nuclear	1-2 children	clinic	short	foot	partner	partner	yes	yes	yes	No	yes	yes	husband/pa	yes	yes	No	yes	yes	yes	No	No	No	No	No	No	No	No	No	No	No	No	No	Yes	No		No	No	No		yes
below20	divorced	basic	unemployed	Trader	christiani	ewe	not insure	basic	nuclear	1-2 children	clinic	short	foot	partner	self	yes	yes	yes	yes	yes	yes	husband/pa	yes	yes	yes	yes	yes	yes	No	No	No	No	No	No	No	No	No	No	No	No	No	Yes	No		No	No	No		yes
21-30	not marrie	secondary	unemployed	Trader	christiani	Mo	not insure	basic	nuclear	1-2 children	clinic	short	foot	parents	self	yes	yes	yes	yes	yes	yes	parents	yes	yes	yes	yes	yes	yes	No	No	yes	No	No	No	No	No	No	No	No	No	No	Yes	No		No	Yes	No		yes
31-40	not marrie	tertiary	employed	Civil Servant	christiani	dagaaba	insured	tertiary	nuclear	1-2 children	clinic	short	foot	self	self	yes	yes	yes	yes	yes	yes	husband/pa	yes	yes	yes	yes	yes	yes	No	No	No	No	No	No	No	No	No	No	No	No	No	No	No		No	Yes	No		No
31-40	married	basic	employed	Trader	christiani	Mo	insured	basic	nuclear	3-4 children	clinic	far	foot	parents	self	yes	yes	yes	No	yes	yes	husband/pa	yes	yes	yes	yes	yes	yes	yes	No	No	No	No	No	No	No	yes	No	No	No	No	Yes	No		No	Yes	No		yes
21-30	married	secondary	unemployed	Trader	christiani	dagaaba	not insure	secondary	nuclear	1-2 children	clinic	short	foot	partner	self	yes	yes	yes	No	yes	yes	husband/pa	yes	yes	yes	yes	yes	yes	No	No	No	No	No	No	No	No	No	No	No	No	No	Yes	No		No	No	No		yes
21-30	not marrie	tertiary	student	Others	christiani	Mo	insured	secondary	nuclear	1-2 children	clinic	short	foot	parents	self	yes	yes	yes	yes	yes	yes	husband/pa	No	No	yes	No	yes	yes	No	No	yes	No	No	No	No	No	No	No	No	No	No	Yes	No		No	Yes	No		yes
21-30	married	basic	unemployed	Trader	christiani	Gonja	insured	secondary	extended	3-4 children	clinic	short	foot	self	self	yes	yes	yes	yes	yes	yes	husband/pa	yes	yes	yes	yes	yes	yes	yes	No	No	No	No	No	No	No	No	No	No	No	No	Yes	No		No	No	No		No
31-40	married	basic	employed	Trader	christiani	dagaaba	insured	basic	nuclear	3-4 children	clinic	short	foot	partner	partner	yes	yes	yes	yes	yes	yes	husband/pa	yes	yes	yes	yes	yes	yes	No	No	No	No	No	No	No	No	No	No	No	No	No	Yes	No		No	No	No		yes
below20	not marrie	basic	unemployed	Trader	christiani	Mo	insured	basic	nuclear	1-2 children	clinic	short	foot	self	self	yes	yes	yes	yes	yes	yes	husband/pa	yes	yes	yes	yes	yes	yes	No	yes	yes	No	No	No	No	No	yes	yes	yes	No	No	Yes	No		No	No	No		yes
21-30	not marrie	secondary	unemployed	Trader	christiani	Mo	insured	secondary	nuclear	1-2 children	clinic	short	foot	self	self	yes	yes	yes	yes	yes	yes	husband/pa	yes	yes	yes	yes	yes	yes	No	No	yes	yes	yes	yes	yes	yes	yes	yes	yes	yes	yes	Yes	No		No	No	No		yes
21-30	not marrie	basic	unemployed	Trader	christiani	Mo	insured	basic	nuclear	1-2 children	clinic	short	foot	partner	self	yes	yes	yes	No	No	yes	husband/pa	No	yes	yes	yes	yes	No	yes	yes	No	No	No	No	No	No	No	No	yes	No	No	Yes	No		No	No	No		yes
21-30	not marrie	secondary	unemployed	Trader	islam	Gonja	insured	secondary	nuclear	1-2 children	clinic	far	foot	parents	parents	yes	yes	No	yes	No	No		No	yes	yes	yes	yes	yes	yes	yes	yes	No	No	No	No	No	yes	No	No	No	No	Yes	No		No	No	No		yes
21-30	married	tertiary	employed	Civil Servant	islam	dagaaba	not insure	tertiary	nuclear	1-2 children	clinic	short	foot	parents	self	yes	yes	yes	yes	No	No		yes	yes	yes	yes	yes	yes	No	No	No	No	No	No	No	No	No	yes	yes	No	No	No	No	Yes	No	No	No		yes
21-30	not marrie	tertiary	employed	Civil Servant	christiani	akan	insured	tertiary	nuclear	1-2 children	CHPS	far	foot	partner	self	yes	yes	yes	No	yes	yes	husband/pa	yes	yes	yes	yes	yes	yes	No	No	No	No	No	yes	No	yes	yes	No	yes	No	No	No	No	Yes	No	No	No		yes
31-40	married	none	unemployed	Farmer	islam	dagaaba	insured	none	nuclear	5+ children	CHPS	far	foot	partner	self	No	No	yes	yes	yes	yes	husband/pa	yes	yes	yes	yes	yes	yes	yes	No	No	No	No	No	No	No	yes	No	No	yes	No	No	No		Yes	No	No		yes
31-40	divorced	none	unemployed	Farmer	christiani	dagaaba	insured	none	nuclear	5+ children	CHPS	far	others	partner	self	yes	No	yes	yes	No	yes	parents	yes	yes	No	No	No	No	yes	yes	No	No	No	No	No	yes	yes	No	yes	No	yes	No	No		Yes	No	No		yes
below20	not marrie	secondary	unemployed	Others	christiani	Mo	insured	tertiary	nuclear	1-2 children	CHPS	short	others	parents	self	yes	yes	No	yes	yes	No		No	No	yes	yes	yes	yes	No	No	No	yes	No	yes	yes	yes	yes	No	No	No	yes	No	No		No	Yes	No		yes
31-40	not marrie	secondary	unemployed	Trader	islam	akan	insured	secondary	extended	1-2 children	clinic	far	foot	self	partner	No	No	No	yes	No	No		yes	No	No	No	No	No	yes	yes	yes	yes	yes	yes	yes	yes	yes	yes	yes	yes	No	Yes	No		No	No	No		yes
31-40	married	tertiary	employed	Civil Servant	christiani	dagaaba	insured	tertiary	nuclear	1-2 children	clinic	far	motorcycle	partner	self	yes	yes	yes	No	yes	yes	husband/pa	yes	yes	yes	yes	yes	yes	No	No	No	No	No	No	No	No	yes	yes	yes	yes	yes	Yes	No		Yes	Yes	No		yes
21-30	not marrie	basic	unemployed	Farmer	christiani	Mo	insured	basic	nuclear	1-2 children	clinic	far	foot	self	partner	yes	yes	yes	yes	yes	yes	husband/pa	yes	yes	yes	yes	yes	yes	No	No	No	No	No	No	No	No	No	No	No	No	No	Yes	No		No	No	No		yes
21-30	not marrie	tertiary	unemployed	Trader	christiani	akan	insured	tertiary	nuclear	1-2 children	clinic	short	foot	partner	self	yes	yes	yes	yes	yes	yes	husband/pa	yes	yes	yes	yes	yes	yes	No	yes	yes	No	No	No	No	No	No	No	No	No	No	No	No		No	Yes	No		yes
21-30	married	none	employed	Trader	christiani	dagaaba	not insure	none	nuclear	1-2 children	clinic	short	foot	partner	self	yes	yes	yes	No	yes	No		yes	yes	yes	yes	yes	yes	No	No	No	No	No	No	No	No	No	No	No	No	No	Yes	No		No	No	No		yes
below20	not marrie	basic	employed	Farmer	christiani	dagaaba	insured	basic	nuclear	1-2 children	clinic	far	motorcycle	partner	partner	No	No	yes	No	yes	yes	husband/pa	No	yes	yes	yes	yes	No	yes	No	yes	No	No	No	No	yes	No	yes	No	No	yes	Yes	No		No	No	No		yes
31-40	not marrie	basic	employed	Trader	islam	Gonja	insured	basic	nuclear	1-2 children	clinic	short	foot	self	self	yes	yes	yes	yes	yes	No		yes	yes	yes	yes	yes	yes	No	No	yes	No	No	No	No	No	yes	yes	No	yes	No	Yes	No		No	No	No		yes
21-30	married	secondary	employed	Civil Servant	christiani	dagaaba	insured	secondary	nuclear	3-4 children	clinic	short	foot	partner	partner	yes	yes	yes	No	yes	yes	husband/pa	yes	yes	yes	yes	yes	yes	No	yes	No	No	No	No	No	No	No	No	No	No	No	Yes	No		No	No	No		yes
21-30	married	secondary	unemployed	Trader	christiani	Mo	insured	tertiary	nuclear	1-2 children	clinic	short	foot	self	partner	yes	yes	No	yes	yes	yes	husband/pa	yes	yes	yes	yes	yes	yes	yes	yes	No	No	No	No	No	No	No	No	No	No	No	Yes	No		No	No	No		yes
31-40	married	basic	employed	Trader	christiani	dagaaba	insured	basic	nuclear	3-4 children	clinic	short	foot	partner	partner	yes	yes	yes	No	yes	yes	husband/pa	yes	yes	yes	yes	yes	yes	No	No	No	No	No	No	No	No	No	No	No	No	No	Yes	No		No	No	No		yes
21-30	not marrie	secondary	unemployed	Trader	islam	dagaaba	not insure	secondary	extended	1-2 children	clinic	short	foot	partner	partner	yes	yes	yes	yes	yes	yes	husband/pa	yes	yes	yes	yes	yes	yes	No	No	No	No	No	No	No	No	No	No	No	No	No	Yes	No		No	No	No		No
21-30	married	secondary	unemployed	Farmer	christiani	dagaaba	not insure	secondary	nuclear	1-2 children	clinic	short	foot	partner	partner	yes	yes	yes	No	yes	yes	husband/pa	yes	yes	No	yes	yes	yes	No	No	No	No	No	No	No	No	No	No	No	No	No	Yes	No		No	No	No		yes
below20	divorced	basic	unemployed	Trader	christiani	ewe	not insure	basic	nuclear	1-2 children	clinic	short	foot	partner	self	yes	yes	yes	yes	yes	yes	husband/pa	yes	yes	yes	yes	yes	yes	No	No	No	No	No	No	No	No	No	No	No	No	No	Yes	No		No	No	No		yes
21-30	not marrie	secondary	unemployed	Trader	christiani	Mo	not insure	basic	nuclear	1-2 children	clinic	short	foot	parents	self	yes	yes	yes	yes	yes	yes	parents	yes	yes	yes	yes	yes	yes	No	No	yes	No	No	No	No	No	No	No	No	No	No	Yes	No		No	Yes	No		yes
31-40	not marrie	tertiary	employed	Civil Servant	christiani	dagaaba	insured	tertiary	nuclear	1-2 children	clinic	short	foot	self	self	yes	yes	yes	yes	yes	yes	husband/pa	yes	yes	yes	yes	yes	yes	No	No	No	No	No	No	No	No	No	No	No	No	No	No	No		No	Yes	No		No
31-40	married	basic	employed	Trader	christiani	Mo	insured	basic	nuclear	3-4 children	clinic	far	foot	parents	self	yes	yes	yes	No	yes	yes	husband/pa	yes	yes	yes	yes	yes	yes	yes	No	No	No	No	No	No	No	yes	No	No	No	No	Yes	No		No	Yes	No		yes
21-30	married	secondary	unemployed	Trader	christiani	dagaaba	not insure	secondary	nuclear	1-2 children	clinic	short	foot	partner	self	yes	yes	yes	No	yes	yes	husband/pa	yes	yes	yes	yes	yes	yes	No	No	No	No	No	No	No	No	No	No	No	No	No	Yes	No		No	No	No		yes
21-30	not marrie	tertiary	student	Others	christiani	Mo	insured	secondary	nuclear	1-2 children	clinic	short	foot	parents	self	yes	yes	yes	yes	yes	yes	husband/pa	No	No	yes	No	yes	yes	No	No	yes	No	No	No	No	No	No	No	No	No	No	Yes	No		No	Yes	No		yes
21-30	married	basic	unemployed	Trader	christiani	Gonja	insured	secondary	extended	3-4 children	clinic	short	foot	self	self	yes	yes	yes	yes	yes	yes	husband/pa	yes	yes	yes	yes	yes	yes	yes	No	No	No	No	No	No	No	No	No	No	No	No	Yes	No		No	No	No		No
31-40	married	basic	employed	Trader	christiani	dagaaba	insured	basic	nuclear	3-4 children	clinic	short	foot	partner	partner	yes	yes	yes	yes	yes	yes	husband/pa	yes	yes	yes	yes	yes	yes	No	No	No	No	No	No	No	No	No	No	No	No	No	Yes	No		No	No	No		yes
below20	not marrie	basic	unemployed	Trader	christiani	Mo	insured	basic	nuclear	1-2 children	clinic	short	foot	self	self	yes	yes	yes	yes	yes	yes	husband/pa	yes	yes	yes	yes	yes	yes	No	yes	yes	No	No	No	No	No	yes	yes	yes	No	No	Yes	No		No	No	No		yes
21-30	not marrie	secondary	unemployed	Trader	christiani	Mo	insured	secondary	nuclear	1-2 children	clinic	short	foot	self	self	yes	yes	yes	yes	yes	yes	husband/pa	yes	yes	yes	yes	yes	yes	No	No	yes	yes	yes	yes	yes	yes	yes	yes	yes	yes	yes	Yes	No		No	No	No		yes
21-30	not marrie	basic	unemployed	Trader	christiani	Mo	insured	basic	nuclear	1-2 children	clinic	short	foot	partner	self	yes	yes	yes	No	No	yes	husband/pa	No	yes	yes	yes	yes	No	yes	yes	No	No	No	No	No	No	No	No	yes	No	No	Yes	No		No	No	No		yes
21-30	not marrie	secondary	unemployed	Trader	islam	Gonja	insured	secondary	nuclear	1-2 children	clinic	far	foot	parents	parents	yes	yes	No	yes	No	No		No	yes	yes	yes	yes	yes	yes	yes	yes	No	No	No	No	No	yes	No	No	No	No	Yes	No		No	No	No		yes
21-30	married	tertiary	employed	Civil Servant	islam	dagaaba	not insure	tertiary	nuclear	1-2 children	clinic	short	foot	parents	self	yes	yes	yes	yes	No	No		yes	yes	yes	yes	yes	yes	No	No	No	No	No	No	No	No	No	yes	yes	No	No	No	No	Yes	No	No	No		yes
21-30	not marrie	tertiary	employed	Civil Servant	christiani	akan	insured	tertiary	nuclear	1-2 children	CHPS	far	foot	partner	self	yes	yes	yes	No	yes	yes	husband/pa	yes	yes	yes	yes	yes	yes	No	No	No	No	No	yes	No	yes	yes	No	yes	No	No	No	No	Yes	No	No	No		yes
31-40	married	none	unemployed	Farmer	islam	dagaaba	insured	none	nuclear	5+ children	CHPS	far	foot	partner	self	No	No	yes	yes	yes	yes	husband/pa	yes	yes	yes	yes	yes	yes	yes	No	No	No	No	No	No	No	yes	No	No	yes	No	No	No		Yes	No	No		yes
31-40	divorced	none	unemployed	Farmer	christiani	dagaaba	insured	none	nuclear	5+ children	CHPS	far	others	partner	self	yes	No	yes	yes	No	yes	parents	yes	yes	No	No	No	No	yes	yes	No	No	No	No	No	yes	yes	No	yes	No	yes	No	No		Yes	No	No		yes
below20	not marrie	secondary	unemployed	Others	christiani	Mo	insured	tertiary	nuclear	1-2 children	CHPS	short	others	parents	self	yes	yes	No	yes	yes	No		No	No	yes	yes	yes	yes	No	No	No	yes	No	yes	yes	yes	yes	No	No	No	yes	No	No		No	Yes	No		yes
31-40	not marrie	secondary	unemployed	Trader	islam	akan	insured	secondary	extended	1-2 children	clinic	far	foot	self	partner	No	No	No	yes	No	No		yes	No	No	No	No	No	yes	yes	yes	yes	yes	yes	yes	yes	yes	yes	yes	yes	No	Yes	No		No	No	No		yes
31-40	married	tertiary	employed	Civil Servant	christiani	dagaaba	insured	tertiary	nuclear	1-2 children	clinic	far	motorcycle	partner	self	yes	yes	yes	No	yes	yes	husband/pa	yes	yes	yes	yes	yes	yes	No	No	No	No	No	No	No	No	yes	yes	yes	yes	yes	Yes	No		Yes	Yes	No		yes
21-30	not marrie	basic	unemployed	Farmer	christiani	Mo	insured	basic	nuclear	1-2 children	clinic	far	foot	self	partner	yes	yes	yes	yes	yes	yes	husband/pa	yes	yes	yes	yes	yes	yes	No	No	No	No	No	No	No	No	No	No	No	No	No	Yes	No		No	No	No		yes
21-30	not marrie	tertiary	unemployed	Trader	christiani	akan	insured	tertiary	nuclear	1-2 children	clinic	short	foot	partner	self	yes	yes	yes	yes	yes	yes	husband/pa	yes	yes	yes	yes	yes	yes	No	yes	yes	No	No	No	No	No	No	No	No	No	No	No	No		No	Yes	No		yes
21-30	married	none	employed	Trader	christiani	dagaaba	not insure	none	nuclear	1-2 children	clinic	short	foot	partner	self	yes	yes	yes	No	yes	No		yes	yes	yes	yes	yes	yes	No	No	No	No	No	No	No	No	No	No	No	No	No	Yes	No		No	No	No		yes
below20	not marrie	basic	employed	Farmer	christiani	dagaaba	insured	basic	nuclear	1-2 children	clinic	far	motorcycle	partner	partner	No	No	yes	No	yes	yes	husband/pa	No	yes	yes	yes	yes	No	yes	No	yes	No	No	No	No	yes	No	yes	No	No	yes	Yes	No		No	No	No		yes
31-40	not marrie	basic	employed	Trader	islam	Gonja	insured	basic	nuclear	1-2 children	clinic	short	foot	self	self	yes	yes	yes	yes	yes	No		yes	yes	yes	yes	yes	yes	No	No	yes	No	No	No	No	No	yes	yes	No	yes	No	Yes	No		No	No	No		yes
21-30	married	secondary	employed	Civil Servant	christiani	dagaaba	insured	secondary	nuclear	3-4 children	clinic	short	foot	partner	partner	yes	yes	yes	No	yes	yes	husband/pa	yes	yes	yes	yes	yes	yes	No	yes	No	No	No	No	No	No	No	No	No	No	No	Yes	No		No	No	No		yes
21-30	married	secondary	unemployed	Trader	christiani	Mo	insured	tertiary	nuclear	1-2 children	clinic	short	foot	self	partner	yes	yes	No	yes	yes	yes	husband/pa	yes	yes	yes	yes	yes	yes	yes	yes	No	No	No	No	No	No	No	No	No	No	No	Yes	No		No	No	No		yes
31-40	married	basic	employed	Trader	christiani	dagaaba	insured	basic	nuclear	3-4 children	clinic	short	foot	partner	partner	yes	yes	yes	No	yes	yes	husband/pa	yes	yes	yes	yes	yes	yes	No	No	No	No	No	No	No	No	No	No	No	No	No	Yes	No		No	No	No		yes
21-30	not marrie	secondary	unemployed	Trader	islam	dagaaba	not insure	secondary	extended	1-2 children	clinic	short	foot	partner	partner	yes	yes	yes	yes	yes	yes	husband/pa	yes	yes	yes	yes	yes	yes	No	No	No	No	No	No	No	No	No	No	No	No	No	Yes	No		No	No	No		No
21-30	married	secondary	unemployed	Farmer	christiani	dagaaba	not insure	secondary	nuclear	1-2 children	clinic	short	foot	partner	partner	yes	yes	yes	No	yes	yes	husband/pa	yes	yes	No	yes	yes	yes	No	No	No	No	No	No	No	No	No	No	No	No	No	Yes	No		No	No	No		yes
below20	divorced	basic	unemployed	Trader	christiani	ewe	not insure	basic	nuclear	1-2 children	clinic	short	foot	partner	self	yes	yes	yes	yes	yes	yes	husband/pa	yes	yes	yes	yes	yes	yes	No	No	No	No	No	No	No	No	No	No	No	No	No	Yes	No		No	No	No		yes
21-30	not marrie	secondary	unemployed	Trader	christiani	Mo	not insure	basic	nuclear	1-2 children	clinic	short	foot	parents	self	yes	yes	yes	yes	yes	yes	parents	yes	yes	yes	yes	yes	yes	No	No	yes	No	No	No	No	No	No	No	No	No	No	Yes	No		No	Yes	No		yes
31-40	not marrie	tertiary	employed	Civil Servant	christiani	dagaaba	insured	tertiary	nuclear	1-2 children	clinic	short	foot	self	self	yes	yes	yes	yes	yes	yes	husband/pa	yes	yes	yes	yes	yes	yes	No	No	No	No	No	No	No	No	No	No	No	No	No	No	No		No	Yes	No		No
31-40	married	basic	employed	Trader	christiani	Mo	insured	basic	nuclear	3-4 children	clinic	far	foot	parents	self	yes	yes	yes	No	yes	yes	husband/pa	yes	yes	yes	yes	yes	yes	yes	No	No	No	No	No	No	No	yes	No	No	No	No	Yes	No		No	Yes	No		yes
21-30	married	secondary	unemployed	Trader	christiani	dagaaba	not insure	secondary	nuclear	1-2 children	clinic	short	foot	partner	self	yes	yes	yes	No	yes	yes	husband/pa	yes	yes	yes	yes	yes	yes	No	No	No	No	No	No	No	No	No	No	No	No	No	Yes	No		No	No	No		yes
21-30	not marrie	tertiary	student	Others	christiani	Mo	insured	secondary	nuclear	1-2 children	clinic	short	foot	parents	self	yes	yes	yes	yes	yes	yes	husband/pa	No	No	yes	No	yes	yes	No	No	yes	No	No	No	No	No	No	No	No	No	No	Yes	No		No	Yes	No		yes
21-30	married	basic	unemployed	Trader	christiani	Gonja	insured	secondary	extended	3-4 children	clinic	short	foot	self	self	yes	yes	yes	yes	yes	yes	husband/pa	yes	yes	yes	yes	yes	yes	yes	No	No	No	No	No	No	No	No	No	No	No	No	Yes	No		No	No	No		No
31-40	married	basic	employed	Trader	christiani	dagaaba	insured	basic	nuclear	3-4 children	clinic	short	foot	partner	partner	yes	yes	yes	yes	yes	yes	husband/pa	yes	yes	yes	yes	yes	yes	No	No	No	No	No	No	No	No	No	No	No	No	No	Yes	No		No	No	No		yes
below20	not marrie	basic	unemployed	Trader	christiani	Mo	insured	basic	nuclear	1-2 children	clinic	short	foot	self	self	yes	yes	yes	yes	yes	yes	husband/pa	yes	yes	yes	yes	yes	yes	No	yes	yes	No	No	No	No	No	yes	yes	yes	No	No	Yes	No		No	No	No		yes
21-30	not marrie	secondary	unemployed	Trader	christiani	Mo	insured	secondary	nuclear	1-2 children	clinic	short	foot	self	self	yes	yes	yes	yes	yes	yes	husband/pa	yes	yes	yes	yes	yes	yes	No	No	yes	yes	yes	yes	yes	yes	yes	yes	yes	yes	yes	Yes	No		No	No	No		yes
21-30	not marrie	basic	unemployed	Trader	christiani	Mo	insured	basic	nuclear	1-2 children	clinic	short	foot	partner	self	yes	yes	yes	No	No	yes	husband/pa	No	yes	yes	yes	yes	No	yes	yes	No	No	No	No	No	No	No	No	yes	No	No	Yes	No		No	No	No		yes
21-30	not marrie	secondary	unemployed	Trader	islam	Gonja	insured	secondary	nuclear	1-2 children	clinic	far	foot	parents	parents	yes	yes	No	yes	No	No		No	yes	yes	yes	yes	yes	yes	yes	yes	No	No	No	No	No	yes	No	No	No	No	Yes	No		No	No	No		yes
21-30	married	tertiary	employed	Civil Servant	islam	dagaaba	not insure	tertiary	nuclear	1-2 children	clinic	short	foot	parents	self	yes	yes	yes	yes	No	No		yes	yes	yes	yes	yes	yes	No	No	No	No	No	No	No	No	No	yes	yes	No	No	No	No	Yes	No	No	No		yes
21-30	not marrie	tertiary	employed	Civil Servant	christiani	akan	insured	tertiary	nuclear	1-2 children	CHPS	far	foot	partner	self	yes	yes	yes	No	yes	yes	husband/pa	yes	yes	yes	yes	yes	yes	No	No	No	No	No	yes	No	yes	yes	No	yes	No	No	No	No	Yes	No	No	No		yes
31-40	married	none	unemployed	Farmer	islam	dagaaba	insured	none	nuclear	5+ children	CHPS	far	foot	partner	self	No	No	yes	yes	yes	yes	husband/pa	yes	yes	yes	yes	yes	yes	yes	No	No	No	No	No	No	No	yes	No	No	yes	No	No	No		Yes	No	No		yes
31-40	divorced	none	unemployed	Farmer	christiani	dagaaba	insured	none	nuclear	5+ children	CHPS	far	others	partner	self	yes	No	yes	yes	No	yes	parents	yes	yes	No	No	No	No	yes	yes	No	No	No	No	No	yes	yes	No	yes	No	yes	No	No		Yes	No	No		yes
below20	not marrie	secondary	unemployed	Others	christiani	Mo	insured	tertiary	nuclear	1-2 children	CHPS	short	others	parents	self	yes	yes	No	yes	yes	No		No	No	yes	yes	yes	yes	No	No	No	yes	No	yes	yes	yes	yes	No	No	No	yes	No	No		No	Yes	No		yes
31-40	not marrie	secondary	unemployed	Trader	islam	akan	insured	secondary	extended	1-2 children	clinic	far	foot	self	partner	No	No	No	yes	No	No		yes	No	No	No	No	No	yes	yes	yes	yes	yes	yes	yes	yes	yes	yes	yes	yes	No	Yes	No		No	No	No		yes
31-40	married	tertiary	employed	Civil Servant	christiani	dagaaba	insured	tertiary	nuclear	1-2 children	clinic	far	motorcycle	partner	self	yes	yes	yes	No	yes	yes	husband/pa	yes	yes	yes	yes	yes	yes	No	No	No	No	No	No	No	No	yes	yes	yes	yes	yes	Yes	No		Yes	Yes	No		yes
21-30	not marrie	basic	unemployed	Farmer	christiani	Mo	insured	basic	nuclear	1-2 children	clinic	far	foot	self	partner	yes	yes	yes	yes	yes	yes	husband/pa	yes	yes	yes	yes	yes	yes	No	No	No	No	No	No	No	No	No	No	No	No	No	Yes	No		No	No	No		yes
21-30	not marrie	tertiary	unemployed	Trader	christiani	akan	insured	tertiary	nuclear	1-2 children	clinic	short	foot	partner	self	yes	yes	yes	yes	yes	yes	husband/pa	yes	yes	yes	yes	yes	yes	No	yes	yes	No	No	No	No	No	No	No	No	No	No	No	No		No	Yes	No		yes
21-30	married	none	employed	Trader	christiani	dagaaba	not insure	none	nuclear	1-2 children	clinic	short	foot	partner	self	yes	yes	yes	No	yes	No		yes	yes	yes	yes	yes	yes	No	No	No	No	No	No	No	No	No	No	No	No	No	Yes	No		No	No	No		yes
below20	not marrie	basic	employed	Farmer	christiani	dagaaba	insured	basic	nuclear	1-2 children	clinic	far	motorcycle	partner	partner	No	No	yes	No	yes	yes	husband/pa	No	yes	yes	yes	yes	No	yes	No	yes	No	No	No	No	yes	No	yes	No	No	yes	Yes	No		No	No	No		yes
31-40	not marrie	basic	employed	Trader	islam	Gonja	insured	basic	nuclear	1-2 children	clinic	short	foot	self	self	yes	yes	yes	yes	yes	No		yes	yes	yes	yes	yes	yes	No	No	yes	No	No	No	No	No	yes	yes	No	yes	No	Yes	No		No	No	No		yes
21-30	married	secondary	employed	Civil Servant	christiani	dagaaba	insured	secondary	nuclear	3-4 children	clinic	short	foot	partner	partner	yes	yes	yes	No	yes	yes	husband/pa	yes	yes	yes	yes	yes	yes	No	yes	No	No	No	No	No	No	No	No	No	No	No	Yes	No		No	No	No		yes
21-30	married	secondary	unemployed	Trader	christiani	Mo	insured	tertiary	nuclear	1-2 children	clinic	short	foot	self	partner	yes	yes	No	yes	yes	yes	husband/pa	yes	yes	yes	yes	yes	yes	yes	yes	No	No	No	No	No	No	No	No	No	No	No	Yes	No		No	No	No		yes
31-40	married	basic	employed	Trader	christiani	dagaaba	insured	basic	nuclear	3-4 children	clinic	short	foot	partner	partner	yes	yes	yes	No	yes	yes	husband/pa	yes	yes	yes	yes	yes	yes	No	No	No	No	No	No	No	No	No	No	No	No	No	Yes	No		No	No	No		yes
21-30	not marrie	secondary	unemployed	Trader	islam	dagaaba	not insure	secondary	extended	1-2 children	clinic	short	foot	partner	partner	yes	yes	yes	yes	yes	yes	husband/pa	yes	yes	yes	yes	yes	yes	No	No	No	No	No	No	No	No	No	No	No	No	No	Yes	No		No	No	No		No
21-30	married	secondary	unemployed	Farmer	christiani	dagaaba	not insure	secondary	nuclear	1-2 children	clinic	short	foot	partner	partner	yes	yes	yes	No	yes	yes	husband/pa	yes	yes	No	yes	yes	yes	No	No	No	No	No	No	No	No	No	No	No	No	No	Yes	No		No	No	No		yes
below20	divorced	basic	unemployed	Trader	christiani	ewe	not insure	basic	nuclear	1-2 children	clinic	short	foot	partner	self	yes	yes	yes	yes	yes	yes	husband/pa	yes	yes	yes	yes	yes	yes	No	No	No	No	No	No	No	No	No	No	No	No	No	Yes	No		No	No	No		yes
21-30	not marrie	secondary	unemployed	Trader	christiani	Mo	not insure	basic	nuclear	1-2 children	clinic	short	foot	parents	self	yes	yes	yes	yes	yes	yes	parents	yes	yes	yes	yes	yes	yes	No	No	yes	No	No	No	No	No	No	No	No	No	No	Yes	No		No	Yes	No		yes
31-40	not marrie	tertiary	employed	Civil Servant	christiani	dagaaba	insured	tertiary	nuclear	1-2 children	clinic	short	foot	self	self	yes	yes	yes	yes	yes	yes	husband/pa	yes	yes	yes	yes	yes	yes	No	No	No	No	No	No	No	No	No	No	No	No	No	No	No		No	Yes	No		No
31-40	married	basic	employed	Trader	christiani	Mo	insured	basic	nuclear	3-4 children	clinic	far	foot	parents	self	yes	yes	yes	No	yes	yes	husband/pa	yes	yes	yes	yes	yes	yes	yes	No	No	No	No	No	No	No	yes	No	No	No	No	Yes	No		No	Yes	No		yes
21-30	married	secondary	unemployed	Trader	christiani	dagaaba	not insure	secondary	nuclear	1-2 children	clinic	short	foot	partner	self	yes	yes	yes	No	yes	yes	husband/pa	yes	yes	yes	yes	yes	yes	No	No	No	No	No	No	No	No	No	No	No	No	No	Yes	No		No	No	No		yes
21-30	not marrie	tertiary	student	Others	christiani	Mo	insured	secondary	nuclear	1-2 children	clinic	short	foot	parents	self	yes	yes	yes	yes	yes	yes	husband/pa	No	No	yes	No	yes	yes	No	No	yes	No	No	No	No	No	No	No	No	No	No	Yes	No		No	Yes	No		yes
21-30	married	basic	unemployed	Trader	christiani	Gonja	insured	secondary	extended	3-4 children	clinic	short	foot	self	self	yes	yes	yes	yes	yes	yes	husband/pa	yes	yes	yes	yes	yes	yes	yes	No	No	No	No	No	No	No	No	No	No	No	No	Yes	No		No	No	No		No
31-40	married	basic	employed	Trader	christiani	dagaaba	insured	basic	nuclear	3-4 children	clinic	short	foot	partner	partner	yes	yes	yes	yes	yes	yes	husband/pa	yes	yes	yes	yes	yes	yes	No	No	No	No	No	No	No	No	No	No	No	No	No	Yes	No		No	No	No		yes
below20	not marrie	basic	unemployed	Trader	christiani	Mo	insured	basic	nuclear	1-2 children	clinic	short	foot	self	self	yes	yes	yes	yes	yes	yes	husband/pa	yes	yes	yes	yes	yes	yes	No	yes	yes	No	No	No	No	No	yes	yes	yes	No	No	Yes	No		No	No	No		yes
21-30	not marrie	secondary	unemployed	Trader	christiani	Mo	insured	secondary	nuclear	1-2 children	clinic	short	foot	self	self	yes	yes	yes	yes	yes	yes	husband/pa	yes	yes	yes	yes	yes	yes	No	No	yes	yes	yes	yes	yes	yes	yes	yes	yes	yes	yes	Yes	No		No	No	No		yes
21-30	not marrie	basic	unemployed	Trader	christiani	Mo	insured	basic	nuclear	1-2 children	clinic	short	foot	partner	self	yes	yes	yes	No	No	yes	husband/pa	No	yes	yes	yes	yes	No	yes	yes	No	No	No	No	No	No	No	No	yes	No	No	Yes	No		No	No	No		yes
21-30	not marrie	secondary	unemployed	Trader	islam	Gonja	insured	secondary	nuclear	1-2 children	clinic	far	foot	parents	parents	yes	yes	No	yes	No	No		No	yes	yes	yes	yes	yes	yes	yes	yes	No	No	No	No	No	yes	No	No	No	No	Yes	No		No	No	No		yes
21-30	married	tertiary	employed	Civil Servant	islam	dagaaba	not insure	tertiary	nuclear	1-2 children	clinic	short	foot	parents	self	yes	yes	yes	yes	No	No		yes	yes	yes	yes	yes	yes	No	No	No	No	No	No	No	No	No	yes	yes	No	No	No	No	Yes	No	No	No		yes
21-30	not marrie	tertiary	employed	Civil Servant	christiani	akan	insured	tertiary	nuclear	1-2 children	CHPS	far	foot	partner	self	yes	yes	yes	No	yes	yes	husband/pa	yes	yes	yes	yes	yes	yes	No	No	No	No	No	yes	No	yes	yes	No	yes	No	No	No	No	Yes	No	No	No		yes
31-40	married	none	unemployed	Farmer	islam	dagaaba	insured	none	nuclear	5+ children	CHPS	far	foot	partner	self	No	No	yes	yes	yes	yes	husband/pa	yes	yes	yes	yes	yes	yes	yes	No	No	No	No	No	No	No	yes	No	No	yes	No	No	No		Yes	No	No		yes
31-40	divorced	none	unemployed	Farmer	christiani	dagaaba	insured	none	nuclear	5+ children	CHPS	far	others	partner	self	yes	No	yes	yes	No	yes	parents	yes	yes	No	No	No	No	yes	yes	No	No	No	No	No	yes	yes	No	yes	No	yes	No	No		Yes	No	No		yes
below20	not marrie	secondary	unemployed	Others	christiani	Mo	insured	tertiary	nuclear	1-2 children	CHPS	short	others	parents	self	yes	yes	No	yes	yes	No		No	No	yes	yes	yes	yes	No	No	No	yes	No	yes	yes	yes	yes	No	No	No	yes	No	No		No	Yes	No		yes
31-40	not marrie	secondary	unemployed	Trader	islam	akan	insured	secondary	extended	1-2 children	clinic	far	foot	self	partner	No	No	No	yes	No	No		yes	No	No	No	No	No	yes	yes	yes	yes	yes	yes	yes	yes	yes	yes	yes	yes	No	Yes	No		No	No	No		yes
31-40	married	tertiary	employed	Civil Servant	christiani	dagaaba	insured	tertiary	nuclear	1-2 children	clinic	far	motorcycle	partner	self	yes	yes	yes	No	yes	yes	husband/pa	yes	yes	yes	yes	yes	yes	No	No	No	No	No	No	No	No	yes	yes	yes	yes	yes	Yes	No		Yes	Yes	No		yes
21-30	not marrie	basic	unemployed	Farmer	christiani	Mo	insured	basic	nuclear	1-2 children	clinic	far	foot	self	partner	yes	yes	yes	yes	yes	yes	husband/pa	yes	yes	yes	yes	yes	yes	No	No	No	No	No	No	No	No	No	No	No	No	No	Yes	No		No	No	No		yes
21-30	not marrie	tertiary	unemployed	Trader	christiani	akan	insured	tertiary	nuclear	1-2 children	clinic	short	foot	partner	self	yes	yes	yes	yes	yes	yes	husband/pa	yes	yes	yes	yes	yes	yes	No	yes	yes	No	No	No	No	No	No	No	No	No	No	No	No		No	Yes	No		yes
21-30	married	none	employed	Trader	christiani	dagaaba	not insure	none	nuclear	1-2 children	clinic	short	foot	partner	self	yes	yes	yes	No	yes	No		yes	yes	yes	yes	yes	yes	No	No	No	No	No	No	No	No	No	No	No	No	No	Yes	No		No	No	No		yes
below20	not marrie	basic	employed	Farmer	christiani	dagaaba	insured	basic	nuclear	1-2 children	clinic	far	motorcycle	partner	partner	No	No	yes	No	yes	yes	husband/pa	No	yes	yes	yes	yes	No	yes	No	yes	No	No	No	No	yes	No	yes	No	No	yes	Yes	No		No	No	No		yes
31-40	not marrie	basic	employed	Trader	islam	Gonja	insured	basic	nuclear	1-2 children	clinic	short	foot	self	self	yes	yes	yes	yes	yes	No		yes	yes	yes	yes	yes	yes	No	No	yes	No	No	No	No	No	yes	yes	No	yes	No	Yes	No		No	No	No		yes
21-30	married	secondary	employed	Civil Servant	christiani	dagaaba	insured	secondary	nuclear	3-4 children	clinic	short	foot	partner	partner	yes	yes	yes	No	yes	yes	husband/pa	yes	yes	yes	yes	yes	yes	No	yes	No	No	No	No	No	No	No	No	No	No	No	Yes	No		No	No	No		yes
21-30	married	secondary	unemployed	Trader	christiani	Mo	insured	tertiary	nuclear	1-2 children	clinic	short	foot	self	partner	yes	yes	No	yes	yes	yes	husband/pa	yes	yes	yes	yes	yes	yes	yes	yes	No	No	No	No	No	No	No	No	No	No	No	Yes	No		No	No	No		yes
31-40	married	basic	employed	Trader	christiani	dagaaba	insured	basic	nuclear	3-4 children	clinic	short	foot	partner	partner	yes	yes	yes	No	yes	yes	husband/pa	yes	yes	yes	yes	yes	yes	No	No	No	No	No	No	No	No	No	No	No	No	No	Yes	No		No	No	No		yes
21-30	not marrie	secondary	unemployed	Trader	islam	dagaaba	not insure	secondary	extended	1-2 children	clinic	short	foot	partner	partner	yes	yes	yes	yes	yes	yes	husband/pa	yes	yes	yes	yes	yes	yes	No	No	No	No	No	No	No	No	No	No	No	No	No	Yes	No		No	No	No		No
21-30	married	secondary	unemployed	Farmer	christiani	dagaaba	not insure	secondary	nuclear	1-2 children	clinic	short	foot	partner	partner	yes	yes	yes	No	yes	yes	husband/pa	yes	yes	No	yes	yes	yes	No	No	No	No	No	No	No	No	No	No	No	No	No	Yes	No		No	No	No		yes
below20	divorced	basic	unemployed	Trader	christiani	ewe	not insure	basic	nuclear	1-2 children	clinic	short	foot	partner	self	yes	yes	yes	yes	yes	yes	husband/pa	yes	yes	yes	yes	yes	yes	No	No	No	No	No	No	No	No	No	No	No	No	No	Yes	No		No	No	No		yes
21-30	not marrie	secondary	unemployed	Trader	christiani	Mo	not insure	basic	nuclear	1-2 children	clinic	short	foot	parents	self	yes	yes	yes	yes	yes	yes	parents	yes	yes	yes	yes	yes	yes	No	No	yes	No	No	No	No	No	No	No	No	No	No	Yes	No		No	Yes	No		yes
31-40	not marrie	tertiary	employed	Civil Servant	christiani	dagaaba	insured	tertiary	nuclear	1-2 children	clinic	short	foot	self	self	yes	yes	yes	yes	yes	yes	husband/pa	yes	yes	yes	yes	yes	yes	No	No	No	No	No	No	No	No	No	No	No	No	No	No	No		No	Yes	No		No
31-40	married	basic	employed	Trader	christiani	Mo	insured	basic	nuclear	3-4 children	clinic	far	foot	parents	self	yes	yes	yes	No	yes	yes	husband/pa	yes	yes	yes	yes	yes	yes	yes	No	No	No	No	No	No	No	yes	No	No	No	No	Yes	No		No	Yes	No		yes
21-30	married	secondary	unemployed	Trader	christiani	dagaaba	not insure	secondary	nuclear	1-2 children	clinic	short	foot	partner	self	yes	yes	yes	No	yes	yes	husband/pa	yes	yes	yes	yes	yes	yes	No	No	No	No	No	No	No	No	No	No	No	No	No	Yes	No		No	No	No		yes
21-30	not marrie	tertiary	student	Others	christiani	Mo	insured	secondary	nuclear	1-2 children	clinic	short	foot	parents	self	yes	yes	yes	yes	yes	yes	husband/pa	No	No	yes	No	yes	yes	No	No	yes	No	No	No	No	No	No	No	No	No	No	Yes	No		No	Yes	No		yes
21-30	married	basic	unemployed	Trader	christiani	Gonja	insured	secondary	extended	3-4 children	clinic	short	foot	self	self	yes	yes	yes	yes	yes	yes	husband/pa	yes	yes	yes	yes	yes	yes	yes	No	No	No	No	No	No	No	No	No	No	No	No	Yes	No		No	No	No		No
31-40	married	basic	employed	Trader	christiani	dagaaba	insured	basic	nuclear	3-4 children	clinic	short	foot	partner	partner	yes	yes	yes	yes	yes	yes	husband/pa	yes	yes	yes	yes	yes	yes	No	No	No	No	No	No	No	No	No	No	No	No	No	Yes	No		No	No	No		yes
below20	not marrie	basic	unemployed	Trader	christiani	Mo	insured	basic	nuclear	1-2 children	clinic	short	foot	self	self	yes	yes	yes	yes	yes	yes	husband/pa	yes	yes	yes	yes	yes	yes	No	yes	yes	No	No	No	No	No	yes	yes	yes	No	No	Yes	No		No	No	No		yes
21-30	not marrie	secondary	unemployed	Trader	christiani	Mo	insured	secondary	nuclear	1-2 children	clinic	short	foot	self	self	yes	yes	yes	yes	yes	yes	husband/pa	yes	yes	yes	yes	yes	yes	No	No	yes	yes	yes	yes	yes	yes	yes	yes	yes	yes	yes	Yes	No		No	No	No		yes
21-30	not marrie	basic	unemployed	Trader	christiani	Mo	insured	basic	nuclear	1-2 children	clinic	short	foot	partner	self	yes	yes	yes	No	No	yes	husband/pa	No	yes	yes	yes	yes	No	yes	yes	No	No	No	No	No	No	No	No	yes	No	No	Yes	No		No	No	No		yes
21-30	not marrie	secondary	unemployed	Trader	islam	Gonja	insured	secondary	nuclear	1-2 children	clinic	far	foot	parents	parents	yes	yes	No	yes	No	No		No	yes	yes	yes	yes	yes	yes	yes	yes	No	No	No	No	No	yes	No	No	No	No	Yes	No		No	No	No		yes
21-30	married	tertiary	employed	Civil Servant	islam	dagaaba	not insure	tertiary	nuclear	1-2 children	clinic	short	foot	parents	self	yes	yes	yes	yes	No	No		yes	yes	yes	yes	yes	yes	No	No	No	No	No	No	No	No	No	yes	yes	No	No	No	No	Yes	No	No	No		yes
21-30	not marrie	tertiary	employed	Civil Servant	christiani	akan	insured	tertiary	nuclear	1-2 children	CHPS	far	foot	partner	self	yes	yes	yes	No	yes	yes	husband/pa	yes	yes	yes	yes	yes	yes	No	No	No	No	No	yes	No	yes	yes	No	yes	No	No	No	No	Yes	No	No	No		yes
31-40	married	none	unemployed	Farmer	islam	dagaaba	insured	none	nuclear	5+ children	CHPS	far	foot	partner	self	No	No	yes	yes	yes	yes	husband/pa	yes	yes	yes	yes	yes	yes	yes	No	No	No	No	No	No	No	yes	No	No	yes	No	No	No		Yes	No	No		yes
31-40	divorced	none	unemployed	Farmer	christiani	dagaaba	insured	none	nuclear	5+ children	CHPS	far	others	partner	self	yes	No	yes	yes	No	yes	parents	yes	yes	No	No	No	No	yes	yes	No	No	No	No	No	yes	yes	No	yes	No	yes	No	No		Yes	No	No		yes
below20	not marrie	secondary	unemployed	Others	christiani	Mo	insured	tertiary	nuclear	1-2 children	CHPS	short	others	parents	self	yes	yes	No	yes	yes	No		No	No	yes	yes	yes	yes	No	No	No	yes	No	yes	yes	yes	yes	No	No	No	yes	No	No		No	Yes	No		yes
31-40	not marrie	secondary	unemployed	Trader	islam	akan	insured	secondary	extended	1-2 children	clinic	far	foot	self	partner	No	No	No	yes	No	No		yes	No	No	No	No	No	yes	yes	yes	yes	yes	yes	yes	yes	yes	yes	yes	yes	No	Yes	No		No	No	No		yes
31-40	married	tertiary	employed	Civil Servant	christiani	dagaaba	insured	tertiary	nuclear	1-2 children	clinic	far	motorcycle	partner	self	yes	yes	yes	No	yes	yes	husband/pa	yes	yes	yes	yes	yes	yes	No	No	No	No	No	No	No	No	yes	yes	yes	yes	yes	Yes	No		Yes	Yes	No		yes
21-30	not marrie	basic	unemployed	Farmer	christiani	Mo	insured	basic	nuclear	1-2 children	clinic	far	foot	self	partner	yes	yes	yes	yes	yes	yes	husband/pa	yes	yes	yes	yes	yes	yes	No	No	No	No	No	No	No	No	No	No	No	No	No	Yes	No		No	No	No		yes
21-30	not marrie	tertiary	unemployed	Trader	christiani	akan	insured	tertiary	nuclear	1-2 children	clinic	short	foot	partner	self	yes	yes	yes	yes	yes	yes	husband/pa	yes	yes	yes	yes	yes	yes	No	yes	yes	No	No	No	No	No	No	No	No	No	No	No	No		No	Yes	No		yes
21-30	married	none	employed	Trader	christiani	dagaaba	not insure	none	nuclear	1-2 children	clinic	short	foot	partner	self	yes	yes	yes	No	yes	No		yes	yes	yes	yes	yes	yes	No	No	No	No	No	No	No	No	No	No	No	No	No	Yes	No		No	No	No		yes
below20	not marrie	basic	employed	Farmer	christiani	dagaaba	insured	basic	nuclear	1-2 children	clinic	far	motorcycle	partner	partner	No	No	yes	No	yes	yes	husband/pa	No	yes	yes	yes	yes	No	yes	No	yes	No	No	No	No	yes	No	yes	No	No	yes	Yes	No		No	No	No		yes
31-40	not marrie	basic	employed	Trader	islam	Gonja	insured	basic	nuclear	1-2 children	clinic	short	foot	self	self	yes	yes	yes	yes	yes	No		yes	yes	yes	yes	yes	yes	No	No	yes	No	No	No	No	No	yes	yes	No	yes	No	Yes	No		No	No	No		yes
21-30	married	secondary	employed	Civil Servant	christiani	dagaaba	insured	secondary	nuclear	3-4 children	clinic	short	foot	partner	partner	yes	yes	yes	No	yes	yes	husband/pa	yes	yes	yes	yes	yes	yes	No	yes	No	No	No	No	No	No	No	No	No	No	No	Yes	No		No	No	No		yes
21-30	married	secondary	unemployed	Trader	christiani	Mo	insured	tertiary	nuclear	1-2 children	clinic	short	foot	self	partner	yes	yes	No	yes	yes	yes	husband/pa	yes	yes	yes	yes	yes	yes	yes	yes	No	No	No	No	No	No	No	No	No	No	No	Yes	No		No	No	No		yes
31-40	married	basic	employed	Trader	christiani	dagaaba	insured	basic	nuclear	3-4 children	clinic	short	foot	partner	partner	yes	yes	yes	No	yes	yes	husband/pa	yes	yes	yes	yes	yes	yes	No	No	No	No	No	No	No	No	No	No	No	No	No	Yes	No		No	No	No		yes
21-30	not marrie	secondary	unemployed	Trader	islam	dagaaba	not insure	secondary	extended	1-2 children	clinic	short	foot	partner	partner	yes	yes	yes	yes	yes	yes	husband/pa	yes	yes	yes	yes	yes	yes	No	No	No	No	No	No	No	No	No	No	No	No	No	Yes	No		No	No	No		No
21-30	married	secondary	unemployed	Farmer	christiani	dagaaba	not insure	secondary	nuclear	1-2 children	clinic	short	foot	partner	partner	yes	yes	yes	No	yes	yes	husband/pa	yes	yes	No	yes	yes	yes	No	No	No	No	No	No	No	No	No	No	No	No	No	Yes	No		No	No	No		yes
below20	divorced	basic	unemployed	Trader	christiani	ewe	not insure	basic	nuclear	1-2 children	clinic	short	foot	partner	self	yes	yes	yes	yes	yes	yes	husband/pa	yes	yes	yes	yes	yes	yes	No	No	No	No	No	No	No	No	No	No	No	No	No	Yes	No		No	No	No		yes
21-30	not marrie	secondary	unemployed	Trader	christiani	Mo	not insure	basic	nuclear	1-2 children	clinic	short	foot	parents	self	yes	yes	yes	yes	yes	yes	parents	yes	yes	yes	yes	yes	yes	No	No	yes	No	No	No	No	No	No	No	No	No	No	Yes	No		No	Yes	No		yes
31-40	not marrie	tertiary	employed	Civil Servant	christiani	dagaaba	insured	tertiary	nuclear	1-2 children	clinic	short	foot	self	self	yes	yes	yes	yes	yes	yes	husband/pa	yes	yes	yes	yes	yes	yes	No	No	No	No	No	No	No	No	No	No	No	No	No	No	No		No	Yes	No		No
31-40	married	basic	employed	Trader	christiani	Mo	insured	basic	nuclear	3-4 children	clinic	far	foot	parents	self	yes	yes	yes	No	yes	yes	husband/pa	yes	yes	yes	yes	yes	yes	yes	No	No	No	No	No	No	No	yes	No	No	No	No	Yes	No		No	Yes	No		yes
21-30	married	secondary	unemployed	Trader	christiani	dagaaba	not insure	secondary	nuclear	1-2 children	clinic	short	foot	partner	self	yes	yes	yes	No	yes	yes	husband/pa	yes	yes	yes	yes	yes	yes	No	No	No	No	No	No	No	No	No	No	No	No	No	Yes	No		No	No	No		yes
21-30	not marrie	tertiary	student	Others	christiani	Mo	insured	secondary	nuclear	1-2 children	clinic	short	foot	parents	self	yes	yes	yes	yes	yes	yes	husband/pa	No	No	yes	No	yes	yes	No	No	yes	No	No	No	No	No	No	No	No	No	No	Yes	No		No	Yes	No		yes
21-30	married	basic	unemployed	Trader	christiani	Gonja	insured	secondary	extended	3-4 children	clinic	short	foot	self	self	yes	yes	yes	yes	yes	yes	husband/pa	yes	yes	yes	yes	yes	yes	yes	No	No	No	No	No	No	No	No	No	No	No	No	Yes	No		No	No	No		No
31-40	married	basic	employed	Trader	christiani	dagaaba	insured	basic	nuclear	3-4 children	clinic	short	foot	partner	partner	yes	yes	yes	yes	yes	yes	husband/pa	yes	yes	yes	yes	yes	yes	No	No	No	No	No	No	No	No	No	No	No	No	No	Yes	No		No	No	No		yes
below20	not marrie	basic	unemployed	Trader	christiani	Mo	insured	basic	nuclear	1-2 children	clinic	short	foot	self	self	yes	yes	yes	yes	yes	yes	husband/pa	yes	yes	yes	yes	yes	yes	No	yes	yes	No	No	No	No	No	yes	yes	yes	No	No	Yes	No		No	No	No		yes
21-30	not marrie	secondary	unemployed	Trader	christiani	Mo	insured	secondary	nuclear	1-2 children	clinic	short	foot	self	self	yes	yes	yes	yes	yes	yes	husband/pa	yes	yes	yes	yes	yes	yes	No	No	yes	yes	yes	yes	yes	yes	yes	yes	yes	yes	yes	Yes	No		No	No	No		yes
21-30	not marrie	basic	unemployed	Trader	christiani	Mo	insured	basic	nuclear	1-2 children	clinic	short	foot	partner	self	yes	yes	yes	No	No	yes	husband/pa	No	yes	yes	yes	yes	No	yes	yes	No	No	No	No	No	No	No	No	yes	No	No	Yes	No		No	No	No		yes
21-30	not marrie	secondary	unemployed	Trader	islam	Gonja	insured	secondary	nuclear	1-2 children	clinic	far	foot	parents	parents	yes	yes	No	yes	No	No		No	yes	yes	yes	yes	yes	yes	yes	yes	No	No	No	No	No	yes	No	No	No	No	Yes	No		No	No	No		yes
21-30	married	tertiary	employed	Civil Servant	islam	dagaaba	not insure	tertiary	nuclear	1-2 children	clinic	short	foot	parents	self	yes	yes	yes	yes	No	No		yes	yes	yes	yes	yes	yes	No	No	No	No	No	No	No	No	No	yes	yes	No	No	No	No	Yes	No	No	No		yes
21-30	not marrie	tertiary	employed	Civil Servant	christiani	akan	insured	tertiary	nuclear	1-2 children	CHPS	far	foot	partner	self	yes	yes	yes	No	yes	yes	husband/pa	yes	yes	yes	yes	yes	yes	No	No	No	No	No	yes	No	yes	yes	No	yes	No	No	No	No	Yes	No	No	No		yes
31-40	married	none	unemployed	Farmer	islam	dagaaba	insured	none	nuclear	5+ children	CHPS	far	foot	partner	self	No	No	yes	yes	yes	yes	husband/pa	yes	yes	yes	yes	yes	yes	yes	No	No	No	No	No	No	No	yes	No	No	yes	No	No	No		Yes	No	No		yes
31-40	divorced	none	unemployed	Farmer	christiani	dagaaba	insured	none	nuclear	5+ children	CHPS	far	others	partner	self	yes	No	yes	yes	No	yes	parents	yes	yes	No	No	No	No	yes	yes	No	No	No	No	No	yes	yes	No	yes	No	yes	No	No		Yes	No	No		yes
below20	not marrie	secondary	unemployed	Others	christiani	Mo	insured	tertiary	nuclear	1-2 children	CHPS	short	others	parents	self	yes	yes	No	yes	yes	No		No	No	yes	yes	yes	yes	No	No	No	yes	No	yes	yes	yes	yes	No	No	No	yes	No	No		No	Yes	No		yes
31-40	not marrie	secondary	unemployed	Trader	islam	akan	insured	secondary	extended	1-2 children	clinic	far	foot	self	partner	No	No	No	yes	No	No		yes	No	No	No	No	No	yes	yes	yes	yes	yes	yes	yes	yes	yes	yes	yes	yes	No	Yes	No		No	No	No		yes
31-40	married	tertiary	employed	Civil Servant	christiani	dagaaba	insured	tertiary	nuclear	1-2 children	clinic	far	motorcycle	partner	self	yes	yes	yes	No	yes	yes	husband/pa	yes	yes	yes	yes	yes	yes	No	No	No	No	No	No	No	No	yes	yes	yes	yes	yes	Yes	No		Yes	Yes	No		yes
21-30	not marrie	basic	unemployed	Farmer	christiani	Mo	insured	basic	nuclear	1-2 children	clinic	far	foot	self	partner	yes	yes	yes	yes	yes	yes	husband/pa	yes	yes	yes	yes	yes	yes	No	No	No	No	No	No	No	No	No	No	No	No	No	Yes	No		No	No	No		yes
21-30	not marrie	tertiary	unemployed	Trader	christiani	akan	insured	tertiary	nuclear	1-2 children	clinic	short	foot	partner	self	yes	yes	yes	yes	yes	yes	husband/pa	yes	yes	yes	yes	yes	yes	No	yes	yes	No	No	No	No	No	No	No	No	No	No	No	No		No	Yes	No		yes
21-30	married	none	employed	Trader	christiani	dagaaba	not insure	none	nuclear	1-2 children	clinic	short	foot	partner	self	yes	yes	yes	No	yes	No		yes	yes	yes	yes	yes	yes	No	No	No	No	No	No	No	No	No	No	No	No	No	Yes	No		No	No	No		yes
below20	not marrie	basic	employed	Farmer	christiani	dagaaba	insured	basic	nuclear	1-2 children	clinic	far	motorcycle	partner	partner	No	No	yes	No	yes	yes	husband/pa	No	yes	yes	yes	yes	No	yes	No	yes	No	No	No	No	yes	No	yes	No	No	yes	Yes	No		No	No	No		yes
31-40	not marrie	basic	employed	Trader	islam	Gonja	insured	basic	nuclear	1-2 children	clinic	short	foot	self	self	yes	yes	yes	yes	yes	No		yes	yes	yes	yes	yes	yes	No	No	yes	No	No	No	No	No	yes	yes	No	yes	No	Yes	No		No	No	No		yes
21-30	married	secondary	employed	Civil Servant	christiani	dagaaba	insured	secondary	nuclear	3-4 children	clinic	short	foot	partner	partner	yes	yes	yes	No	yes	yes	husband/pa	yes	yes	yes	yes	yes	yes	No	yes	No	No	No	No	No	No	No	No	No	No	No	Yes	No		No	No	No		yes
21-30	married	secondary	unemployed	Trader	christiani	Mo	insured	tertiary	nuclear	1-2 children	clinic	short	foot	self	partner	yes	yes	No	yes	yes	yes	husband/pa	yes	yes	yes	yes	yes	yes	yes	yes	No	No	No	No	No	No	No	No	No	No	No	Yes	No		No	No	No		yes
31-40	married	basic	employed	Trader	christiani	dagaaba	insured	basic	nuclear	3-4 children	clinic	short	foot	partner	partner	yes	yes	yes	No	yes	yes	husband/pa	yes	yes	yes	yes	yes	yes	No	No	No	No	No	No	No	No	No	No	No	No	No	Yes	No		No	No	No		yes
21-30	not marrie	secondary	unemployed	Trader	islam	dagaaba	not insure	secondary	extended	1-2 children	clinic	short	foot	partner	partner	yes	yes	yes	yes	yes	yes	husband/pa	yes	yes	yes	yes	yes	yes	No	No	No	No	No	No	No	No	No	No	No	No	No	Yes	No		No	No	No		No
21-30	married	secondary	unemployed	Farmer	christiani	dagaaba	not insure	secondary	nuclear	1-2 children	clinic	short	foot	partner	partner	yes	yes	yes	No	yes	yes	husband/pa	yes	yes	No	yes	yes	yes	No	No	No	No	No	No	No	No	No	No	No	No	No	Yes	No		No	No	No		yes
below20	divorced	basic	unemployed	Trader	christiani	ewe	not insure	basic	nuclear	1-2 children	clinic	short	foot	partner	self	yes	yes	yes	yes	yes	yes	husband/pa	yes	yes	yes	yes	yes	yes	No	No	No	No	No	No	No	No	No	No	No	No	No	Yes	No		No	No	No		yes
21-30	not marrie	secondary	unemployed	Trader	christiani	Mo	not insure	basic	nuclear	1-2 children	clinic	short	foot	parents	self	yes	yes	yes	yes	yes	yes	parents	yes	yes	yes	yes	yes	yes	No	No	yes	No	No	No	No	No	No	No	No	No	No	Yes	No		No	Yes	No		yes
31-40	not marrie	tertiary	employed	Civil Servant	christiani	dagaaba	insured	tertiary	nuclear	1-2 children	clinic	short	foot	self	self	yes	yes	yes	yes	yes	yes	husband/pa	yes	yes	yes	yes	yes	yes	No	No	No	No	No	No	No	No	No	No	No	No	No	No	No		No	Yes	No		No
31-40	married	basic	employed	Trader	christiani	Mo	insured	basic	nuclear	3-4 children	clinic	far	foot	parents	self	yes	yes	yes	No	yes	yes	husband/pa	yes	yes	yes	yes	yes	yes	yes	No	No	No	No	No	No	No	yes	No	No	No	No	Yes	No		No	Yes	No		yes
21-30	married	secondary	unemployed	Trader	christiani	dagaaba	not insure	secondary	nuclear	1-2 children	clinic	short	foot	partner	self	yes	yes	yes	No	yes	yes	husband/pa	yes	yes	yes	yes	yes	yes	No	No	No	No	No	No	No	No	No	No	No	No	No	Yes	No		No	No	No		yes
21-30	not marrie	tertiary	student	Others	christiani	Mo	insured	secondary	nuclear	1-2 children	clinic	short	foot	parents	self	yes	yes	yes	yes	yes	yes	husband/pa	No	No	yes	No	yes	yes	No	No	yes	No	No	No	No	No	No	No	No	No	No	Yes	No		No	Yes	No		yes
21-30	married	basic	unemployed	Trader	christiani	Gonja	insured	secondary	extended	3-4 children	clinic	short	foot	self	self	yes	yes	yes	yes	yes	yes	husband/pa	yes	yes	yes	yes	yes	yes	yes	No	No	No	No	No	No	No	No	No	No	No	No	Yes	No		No	No	No		No
31-40	married	basic	employed	Trader	christiani	dagaaba	insured	basic	nuclear	3-4 children	clinic	short	foot	partner	partner	yes	yes	yes	yes	yes	yes	husband/pa	yes	yes	yes	yes	yes	yes	No	No	No	No	No	No	No	No	No	No	No	No	No	Yes	No		No	No	No		yes
below20	not marrie	basic	unemployed	Trader	christiani	Mo	insured	basic	nuclear	1-2 children	clinic	short	foot	self	self	yes	yes	yes	yes	yes	yes	husband/pa	yes	yes	yes	yes	yes	yes	No	yes	yes	No	No	No	No	No	yes	yes	yes	No	No	Yes	No		No	No	No		yes
21-30	not marrie	secondary	unemployed	Trader	christiani	Mo	insured	secondary	nuclear	1-2 children	clinic	short	foot	self	self	yes	yes	yes	yes	yes	yes	husband/pa	yes	yes	yes	yes	yes	yes	No	No	yes	yes	yes	yes	yes	yes	yes	yes	yes	yes	yes	Yes	No		No	No	No		yes
21-30	not marrie	basic	unemployed	Trader	christiani	Mo	insured	basic	nuclear	1-2 children	clinic	short	foot	partner	self	yes	yes	yes	No	No	yes	husband/pa	No	yes	yes	yes	yes	No	yes	yes	No	No	No	No	No	No	No	No	yes	No	No	Yes	No		No	No	No		yes
21-30	not marrie	secondary	unemployed	Trader	islam	Gonja	insured	secondary	nuclear	1-2 children	clinic	far	foot	parents	parents	yes	yes	No	yes	No	No		No	yes	yes	yes	yes	yes	yes	yes	yes	No	No	No	No	No	yes	No	No	No	No	Yes	No		No	No	No		yes
21-30	married	tertiary	employed	Civil Servant	islam	dagaaba	not insure	tertiary	nuclear	1-2 children	clinic	short	foot	parents	self	yes	yes	yes	yes	No	No		yes	yes	yes	yes	yes	yes	No	No	No	No	No	No	No	No	No	yes	yes	No	No	No	No	Yes	No	No	No		yes
21-30	not marrie	tertiary	employed	Civil Servant	christiani	akan	insured	tertiary	nuclear	1-2 children	CHPS	far	foot	partner	self	yes	yes	yes	No	yes	yes	husband/pa	yes	yes	yes	yes	yes	yes	No	No	No	No	No	yes	No	yes	yes	No	yes	No	No	No	No	Yes	No	No	No		yes
31-40	married	none	unemployed	Farmer	islam	dagaaba	insured	none	nuclear	5+ children	CHPS	far	foot	partner	self	No	No	yes	yes	yes	yes	husband/pa	yes	yes	yes	yes	yes	yes	yes	No	No	No	No	No	No	No	yes	No	No	yes	No	No	No		Yes	No	No		yes
31-40	divorced	none	unemployed	Farmer	christiani	dagaaba	insured	none	nuclear	5+ children	CHPS	far	others	partner	self	yes	No	yes	yes	No	yes	parents	yes	yes	No	No	No	No	yes	yes	No	No	No	No	No	yes	yes	No	yes	No	yes	No	No		Yes	No	No		yes
below20	not marrie	secondary	unemployed	Others	christiani	Mo	insured	tertiary	nuclear	1-2 children	CHPS	short	others	parents	self	yes	yes	No	yes	yes	No		No	No	yes	yes	yes	yes	No	No	No	yes	No	yes	yes	yes	yes	No	No	No	yes	No	No		No	Yes	No		yes
31-40	not marrie	secondary	unemployed	Trader	islam	akan	insured	secondary	extended	1-2 children	clinic	far	foot	self	partner	No	No	No	yes	No	No		yes	No	No	No	No	No	yes	yes	yes	yes	yes	yes	yes	yes	yes	yes	yes	yes	No	Yes	No		No	No	No		yes
31-40	married	tertiary	employed	Civil Servant	christiani	dagaaba	insured	tertiary	nuclear	1-2 children	clinic	far	motorcycle	partner	self	yes	yes	yes	No	yes	yes	husband/pa	yes	yes	yes	yes	yes	yes	No	No	No	No	No	No	No	No	yes	yes	yes	yes	yes	Yes	No		Yes	Yes	No		yes
21-30	not marrie	basic	unemployed	Farmer	christiani	Mo	insured	basic	nuclear	1-2 children	clinic	far	foot	self	partner	yes	yes	yes	yes	yes	yes	husband/pa	yes	yes	yes	yes	yes	yes	No	No	No	No	No	No	No	No	No	No	No	No	No	Yes	No		No	No	No		yes
21-30	not marrie	tertiary	unemployed	Trader	christiani	akan	insured	tertiary	nuclear	1-2 children	clinic	short	foot	partner	self	yes	yes	yes	yes	yes	yes	husband/pa	yes	yes	yes	yes	yes	yes	No	yes	yes	No	No	No	No	No	No	No	No	No	No	No	No		No	Yes	No		yes
21-30	married	none	employed	Trader	christiani	dagaaba	not insure	none	nuclear	1-2 children	clinic	short	foot	partner	self	yes	yes	yes	No	yes	No		yes	yes	yes	yes	yes	yes	No	No	No	No	No	No	No	No	No	No	No	No	No	Yes	No		No	No	No		yes
below20	not marrie	basic	employed	Farmer	christiani	dagaaba	insured	basic	nuclear	1-2 children	clinic	far	motorcycle	partner	partner	No	No	yes	No	yes	yes	husband/pa	No	yes	yes	yes	yes	No	yes	No	yes	No	No	No	No	yes	No	yes	No	No	yes	Yes	No		No	No	No		yes
31-40	not marrie	basic	employed	Trader	islam	Gonja	insured	basic	nuclear	1-2 children	clinic	short	foot	self	self	yes	yes	yes	yes	yes	No		yes	yes	yes	yes	yes	yes	No	No	yes	No	No	No	No	No	yes	yes	No	yes	No	Yes	No		No	No	No		yes
21-30	married	secondary	employed	Civil Servant	christiani	dagaaba	insured	secondary	nuclear	3-4 children	clinic	short	foot	partner	partner	yes	yes	yes	No	yes	yes	husband/pa	yes	yes	yes	yes	yes	yes	No	yes	No	No	No	No	No	No	No	No	No	No	No	Yes	No		No	No	No		yes
21-30	married	secondary	unemployed	Trader	christiani	Mo	insured	tertiary	nuclear	1-2 children	clinic	short	foot	self	partner	yes	yes	No	yes	yes	yes	husband/pa	yes	yes	yes	yes	yes	yes	yes	yes	No	No	No	No	No	No	No	No	No	No	No	Yes	No		No	No	No		yes
31-40	married	basic	employed	Trader	christiani	dagaaba	insured	basic	nuclear	3-4 children	clinic	short	foot	partner	partner	yes	yes	yes	No	yes	yes	husband/pa	yes	yes	yes	yes	yes	yes	No	No	No	No	No	No	No	No	No	No	No	No	No	Yes	No		No	No	No		yes
21-30	not marrie	secondary	unemployed	Trader	islam	dagaaba	not insure	secondary	extended	1-2 children	clinic	short	foot	partner	partner	yes	yes	yes	yes	yes	yes	husband/pa	yes	yes	yes	yes	yes	yes	No	No	No	No	No	No	No	No	No	No	No	No	No	Yes	No		No	No	No		No
21-30	married	secondary	unemployed	Farmer	christiani	dagaaba	not insure	secondary	nuclear	1-2 children	clinic	short	foot	partner	partner	yes	yes	yes	No	yes	yes	husband/pa	yes	yes	No	yes	yes	yes	No	No	No	No	No	No	No	No	No	No	No	No	No	Yes	No		No	No	No		yes
below20	divorced	basic	unemployed	Trader	christiani	ewe	not insure	basic	nuclear	1-2 children	clinic	short	foot	partner	self	yes	yes	yes	yes	yes	yes	husband/pa	yes	yes	yes	yes	yes	yes	No	No	No	No	No	No	No	No	No	No	No	No	No	Yes	No		No	No	No		yes
21-30	not marrie	secondary	unemployed	Trader	christiani	Mo	not insure	basic	nuclear	1-2 children	clinic	short	foot	parents	self	yes	yes	yes	yes	yes	yes	parents	yes	yes	yes	yes	yes	yes	No	No	yes	No	No	No	No	No	No	No	No	No	No	Yes	No		No	Yes	No		yes
31-40	not marrie	tertiary	employed	Civil Servant	christiani	dagaaba	insured	tertiary	nuclear	1-2 children	clinic	short	foot	self	self	yes	yes	yes	yes	yes	yes	husband/pa	yes	yes	yes	yes	yes	yes	No	No	No	No	No	No	No	No	No	No	No	No	No	No	No		No	Yes	No		No
31-40	married	basic	employed	Trader	christiani	Mo	insured	basic	nuclear	3-4 children	clinic	far	foot	parents	self	yes	yes	yes	No	yes	yes	husband/pa	yes	yes	yes	yes	yes	yes	yes	No	No	No	No	No	No	No	yes	No	No	No	No	Yes	No		No	Yes	No		yes
21-30	married	secondary	unemployed	Trader	christiani	dagaaba	not insure	secondary	nuclear	1-2 children	clinic	short	foot	partner	self	yes	yes	yes	No	yes	yes	husband/pa	yes	yes	yes	yes	yes	yes	No	No	No	No	No	No	No	No	No	No	No	No	No	Yes	No		No	No	No		yes
21-30	not marrie	tertiary	student	Others	christiani	Mo	insured	secondary	nuclear	1-2 children	clinic	short	foot	parents	self	yes	yes	yes	yes	yes	yes	husband/pa	No	No	yes	No	yes	yes	No	No	yes	No	No	No	No	No	No	No	No	No	No	Yes	No		No	Yes	No		yes
21-30	married	basic	unemployed	Trader	christiani	Gonja	insured	secondary	extended	3-4 children	clinic	short	foot	self	self	yes	yes	yes	yes	yes	yes	husband/pa	yes	yes	yes	yes	yes	yes	yes	No	No	No	No	No	No	No	No	No	No	No	No	Yes	No		No	No	No		No
31-40	married	basic	employed	Trader	christiani	dagaaba	insured	basic	nuclear	3-4 children	clinic	short	foot	partner	partner	yes	yes	yes	yes	yes	yes	husband/pa	yes	yes	yes	yes	yes	yes	No	No	No	No	No	No	No	No	No	No	No	No	No	Yes	No		No	No	No		yes
below20	not marrie	basic	unemployed	Trader	christiani	Mo	insured	basic	nuclear	1-2 children	clinic	short	foot	self	self	yes	yes	yes	yes	yes	yes	husband/pa	yes	yes	yes	yes	yes	yes	No	yes	yes	No	No	No	No	No	yes	yes	yes	No	No	Yes	No		No	No	No		yes
21-30	not marrie	secondary	unemployed	Trader	christiani	Mo	insured	secondary	nuclear	1-2 children	clinic	short	foot	self	self	yes	yes	yes	yes	yes	yes	husband/pa	yes	yes	yes	yes	yes	yes	No	No	yes	yes	yes	yes	yes	yes	yes	yes	yes	yes	yes	Yes	No		No	No	No		yes
21-30	not marrie	basic	unemployed	Trader	christiani	Mo	insured	basic	nuclear	1-2 children	clinic	short	foot	partner	self	yes	yes	yes	No	No	yes	husband/pa	No	yes	yes	yes	yes	No	yes	yes	No	No	No	No	No	No	No	No	yes	No	No	Yes	No		No	No	No		yes
21-30	not marrie	secondary	unemployed	Trader	islam	Gonja	insured	secondary	nuclear	1-2 children	clinic	far	foot	parents	parents	yes	yes	No	yes	No	No		No	yes	yes	yes	yes	yes	yes	yes	yes	No	No	No	No	No	yes	No	No	No	No	Yes	No		No	No	No		yes
21-30	married	tertiary	employed	Civil Servant	islam	dagaaba	not insure	tertiary	nuclear	1-2 children	clinic	short	foot	parents	self	yes	yes	yes	yes	No	No		yes	yes	yes	yes	yes	yes	No	No	No	No	No	No	No	No	No	yes	yes	No	No	No	No	Yes	No	No	No		yes
21-30	not marrie	tertiary	employed	Civil Servant	christiani	akan	insured	tertiary	nuclear	1-2 children	CHPS	far	foot	partner	self	yes	yes	yes	No	yes	yes	husband/pa	yes	yes	yes	yes	yes	yes	No	No	No	No	No	yes	No	yes	yes	No	yes	No	No	No	No	Yes	No	No	No		yes
31-40	married	none	unemployed	Farmer	islam	dagaaba	insured	none	nuclear	5+ children	CHPS	far	foot	partner	self	No	No	yes	yes	yes	yes	husband/pa	yes	yes	yes	yes	yes	yes	yes	No	No	No	No	No	No	No	yes	No	No	yes	No	No	No		Yes	No	No		yes
31-40	divorced	none	unemployed	Farmer	christiani	dagaaba	insured	none	nuclear	5+ children	CHPS	far	others	partner	self	yes	No	yes	yes	No	yes	parents	yes	yes	No	No	No	No	yes	yes	No	No	No	No	No	yes	yes	No	yes	No	yes	No	No		Yes	No	No		yes
below20	not marrie	secondary	unemployed	Others	christiani	Mo	insured	tertiary	nuclear	1-2 children	CHPS	short	others	parents	self	yes	yes	No	yes	yes	No		No	No	yes	yes	yes	yes	No	No	No	yes	No	yes	yes	yes	yes	No	No	No	yes	No	No		No	Yes	No		yes
31-40	not marrie	secondary	unemployed	Trader	islam	akan	insured	secondary	extended	1-2 children	clinic	far	foot	self	partner	No	No	No	yes	No	No		yes	No	No	No	No	No	yes	yes	yes	yes	yes	yes	yes	yes	yes	yes	yes	yes	No	Yes	No		No	No	No		yes
31-40	married	tertiary	employed	Civil Servant	christiani	dagaaba	insured	tertiary	nuclear	1-2 children	clinic	far	motorcycle	partner	self	yes	yes	yes	No	yes	yes	husband/pa	yes	yes	yes	yes	yes	yes	No	No	No	No	No	No	No	No	yes	yes	yes	yes	yes	Yes	No		Yes	Yes	No		yes
21-30	not marrie	basic	unemployed	Farmer	christiani	Mo	insured	basic	nuclear	1-2 children	clinic	far	foot	self	partner	yes	yes	yes	yes	yes	yes	husband/pa	yes	yes	yes	yes	yes	yes	No	No	No	No	No	No	No	No	No	No	No	No	No	Yes	No		No	No	No		yes
21-30	not marrie	tertiary	unemployed	Trader	christiani	akan	insured	tertiary	nuclear	1-2 children	clinic	short	foot	partner	self	yes	yes	yes	yes	yes	yes	husband/pa	yes	yes	yes	yes	yes	yes	No	yes	yes	No	No	No	No	No	No	No	No	No	No	No	No		No	Yes	No		yes
21-30	married	none	employed	Trader	christiani	dagaaba	not insure	none	nuclear	1-2 children	clinic	short	foot	partner	self	yes	yes	yes	No	yes	No		yes	yes	yes	yes	yes	yes	No	No	No	No	No	No	No	No	No	No	No	No	No	Yes	No		No	No	No		yes
below20	not marrie	basic	employed	Farmer	christiani	dagaaba	insured	basic	nuclear	1-2 children	clinic	far	motorcycle	partner	partner	No	No	yes	No	yes	yes	husband/pa	No	yes	yes	yes	yes	No	yes	No	yes	No	No	No	No	yes	No	yes	No	No	yes	Yes	No		No	No	No		yes
31-40	not marrie	basic	employed	Trader	islam	Gonja	insured	basic	nuclear	1-2 children	clinic	short	foot	self	self	yes	yes	yes	yes	yes	No		yes	yes	yes	yes	yes	yes	No	No	yes	No	No	No	No	No	yes	yes	No	yes	No	Yes	No		No	No	No		yes
21-30	married	secondary	employed	Civil Servant	christiani	dagaaba	insured	secondary	nuclear	3-4 children	clinic	short	foot	partner	partner	yes	yes	yes	No	yes	yes	husband/pa	yes	yes	yes	yes	yes	yes	No	yes	No	No	No	No	No	No	No	No	No	No	No	Yes	No		No	No	No		yes
21-30	married	secondary	unemployed	Trader	christiani	Mo	insured	tertiary	nuclear	1-2 children	clinic	short	foot	self	partner	yes	yes	No	yes	yes	yes	husband/pa	yes	yes	yes	yes	yes	yes	yes	yes	No	No	No	No	No	No	No	No	No	No	No	Yes	No		No	No	No		yes
31-40	married	basic	employed	Trader	christiani	dagaaba	insured	basic	nuclear	3-4 children	clinic	short	foot	partner	partner	yes	yes	yes	No	yes	yes	husband/pa	yes	yes	yes	yes	yes	yes	No	No	No	No	No	No	No	No	No	No	No	No	No	Yes	No		No	No	No		yes
21-30	not marrie	secondary	unemployed	Trader	islam	dagaaba	not insure	secondary	extended	1-2 children	clinic	short	foot	partner	partner	yes	yes	yes	yes	yes	yes	husband/pa	yes	yes	yes	yes	yes	yes	No	No	No	No	No	No	No	No	No	No	No	No	No	Yes	No		No	No	No		No
21-30	married	secondary	unemployed	Farmer	christiani	dagaaba	not insure	secondary	nuclear	1-2 children	clinic	short	foot	partner	partner	yes	yes	yes	No	yes	yes	husband/pa	yes	yes	No	yes	yes	yes	No	No	No	No	No	No	No	No	No	No	No	No	No	Yes	No		No	No	No		yes
below20	divorced	basic	unemployed	Trader	christiani	ewe	not insure	basic	nuclear	1-2 children	clinic	short	foot	partner	self	yes	yes	yes	yes	yes	yes	husband/pa	yes	yes	yes	yes	yes	yes	No	No	No	No	No	No	No	No	No	No	No	No	No	Yes	No		No	No	No		yes
21-30	not marrie	secondary	unemployed	Trader	christiani	Mo	not insure	basic	nuclear	1-2 children	clinic	short	foot	parents	self	yes	yes	yes	yes	yes	yes	parents	yes	yes	yes	yes	yes	yes	No	No	yes	No	No	No	No	No	No	No	No	No	No	Yes	No		No	Yes	No		yes
31-40	not marrie	tertiary	employed	Civil Servant	christiani	dagaaba	insured	tertiary	nuclear	1-2 children	clinic	short	foot	self	self	yes	yes	yes	yes	yes	yes	husband/pa	yes	yes	yes	yes	yes	yes	No	No	No	No	No	No	No	No	No	No	No	No	No	No	No		No	Yes	No		No
31-40	married	basic	employed	Trader	christiani	Mo	insured	basic	nuclear	3-4 children	clinic	far	foot	parents	self	yes	yes	yes	No	yes	yes	husband/pa	yes	yes	yes	yes	yes	yes	yes	No	No	No	No	No	No	No	yes	No	No	No	No	Yes	No		No	Yes	No		yes
21-30	married	secondary	unemployed	Trader	christiani	dagaaba	not insure	secondary	nuclear	1-2 children	clinic	short	foot	partner	self	yes	yes	yes	No	yes	yes	husband/pa	yes	yes	yes	yes	yes	yes	No	No	No	No	No	No	No	No	No	No	No	No	No	Yes	No		No	No	No		yes
21-30	not marrie	tertiary	student	Others	christiani	Mo	insured	secondary	nuclear	1-2 children	clinic	short	foot	parents	self	yes	yes	yes	yes	yes	yes	husband/pa	No	No	yes	No	yes	yes	No	No	yes	No	No	No	No	No	No	No	No	No	No	Yes	No		No	Yes	No		yes
21-30	married	basic	unemployed	Trader	christiani	Gonja	insured	secondary	extended	3-4 children	clinic	short	foot	self	self	yes	yes	yes	yes	yes	yes	husband/pa	yes	yes	yes	yes	yes	yes	yes	No	No	No	No	No	No	No	No	No	No	No	No	Yes	No		No	No	No		No
31-40	married	basic	employed	Trader	christiani	dagaaba	insured	basic	nuclear	3-4 children	clinic	short	foot	partner	partner	yes	yes	yes	yes	yes	yes	husband/pa	yes	yes	yes	yes	yes	yes	No	No	No	No	No	No	No	No	No	No	No	No	No	Yes	No		No	No	No		yes
below20	not marrie	basic	unemployed	Trader	christiani	Mo	insured	basic	nuclear	1-2 children	clinic	short	foot	self	self	yes	yes	yes	yes	yes	yes	husband/pa	yes	yes	yes	yes	yes	yes	No	yes	yes	No	No	No	No	No	yes	yes	yes	No	No	Yes	No		No	No	No		yes
21-30	not marrie	secondary	unemployed	Trader	christiani	Mo	insured	secondary	nuclear	1-2 children	clinic	short	foot	self	self	yes	yes	yes	yes	yes	yes	husband/pa	yes	yes	yes	yes	yes	yes	No	No	yes	yes	yes	yes	yes	yes	yes	yes	yes	yes	yes	Yes	No		No	No	No		yes
21-30	not marrie	basic	unemployed	Trader	christiani	Mo	insured	basic	nuclear	1-2 children	clinic	short	foot	partner	self	yes	yes	yes	No	No	yes	husband/pa	No	yes	yes	yes	yes	No	yes	yes	No	No	No	No	No	No	No	No	yes	No	No	Yes	No		No	No	No		yes
21-30	not marrie	secondary	unemployed	Trader	islam	Gonja	insured	secondary	nuclear	1-2 children	clinic	far	foot	parents	parents	yes	yes	No	yes	No	No		No	yes	yes	yes	yes	yes	yes	yes	yes	No	No	No	No	No	yes	No	No	No	No	Yes	No		No	No	No		yes
21-30	married	tertiary	employed	Civil Servant	islam	dagaaba	not insure	tertiary	nuclear	1-2 children	clinic	short	foot	parents	self	yes	yes	yes	yes	No	No		yes	yes	yes	yes	yes	yes	No	No	No	No	No	No	No	No	No	yes	yes	No	No	No	No	Yes	No	No	No		yes
21-30	not marrie	tertiary	employed	Civil Servant	christiani	akan	insured	tertiary	nuclear	1-2 children	CHPS	far	foot	partner	self	yes	yes	yes	No	yes	yes	husband/pa	yes	yes	yes	yes	yes	yes	No	No	No	No	No	yes	No	yes	yes	No	yes	No	No	No	No	Yes	No	No	No		yes
31-40	married	none	unemployed	Farmer	islam	dagaaba	insured	none	nuclear	5+ children	CHPS	far	foot	partner	self	No	No	yes	yes	yes	yes	husband/pa	yes	yes	yes	yes	yes	yes	yes	No	No	No	No	No	No	No	yes	No	No	yes	No	No	No		Yes	No	No		yes
31-40	divorced	none	unemployed	Farmer	christiani	dagaaba	insured	none	nuclear	5+ children	CHPS	far	others	partner	self	yes	No	yes	yes	No	yes	parents	yes	yes	No	No	No	No	yes	yes	No	No	No	No	No	yes	yes	No	yes	No	yes	No	No		Yes	No	No		yes
below20	not marrie	secondary	unemployed	Others	christiani	Mo	insured	tertiary	nuclear	1-2 children	CHPS	short	others	parents	self	yes	yes	No	yes	yes	No		No	No	yes	yes	yes	yes	No	No	No	yes	No	yes	yes	yes	yes	No	No	No	yes	No	No		No	Yes	No		yes
31-40	not marrie	secondary	unemployed	Trader	islam	akan	insured	secondary	extended	1-2 children	clinic	far	foot	self	partner	No	No	No	yes	No	No		yes	No	No	No	No	No	yes	yes	yes	yes	yes	yes	yes	yes	yes	yes	yes	yes	No	Yes	No		No	No	No		yes
31-40	married	tertiary	employed	Civil Servant	christiani	dagaaba	insured	tertiary	nuclear	1-2 children	clinic	far	motorcycle	partner	self	yes	yes	yes	No	yes	yes	husband/pa	yes	yes	yes	yes	yes	yes	No	No	No	No	No	No	No	No	yes	yes	yes	yes	yes	Yes	No		Yes	Yes	No		yes
21-30	not marrie	basic	unemployed	Farmer	christiani	Mo	insured	basic	nuclear	1-2 children	clinic	far	foot	self	partner	yes	yes	yes	yes	yes	yes	husband/pa	yes	yes	yes	yes	yes	yes	No	No	No	No	No	No	No	No	No	No	No	No	No	Yes	No		No	No	No		yes
[truncated: 8 more columns]

## Sheet: code sheet
Variable name	Variable label
age	Age
	1. <20
	2. 21-30
	3 31-40
	4. >40
marriage	Marital status
	1. Married
	2. Not married
	3. Divorced
	4. Separated
edu	Level of education
	1. None
	2. Basic
	3. tertiary
	4. Tertiary
employ	Employment status
	1. Employed
	2. Unemployed
	3. Student
occup	Occupation
	1. Farmer
	2. Trader
	3. Civil Servant
	4. Others
religion	Religion
	1. Christian
	2. Islamic
ethnic	Ethnicity
	1. Mo
	2. Gonja
	3. Ewe
	4. Akan
	5. Dagaaba
Q8	Health Insurance status
	1. Insured
	2. None Insured
Q9	What is the educational level of husband or the person you are pregnant with/given birth with?
	1. None
	2. Basic
	3. tertiary
	4. Tertiary
Q10	Type of family
	1. Nuclear
	2. Extended
Q11	1. Less than four
	2. Above four
Q12	Number of children
	1. 1-2 children
	2. 3-4 children
	3. 5+ children
Q13	Health facility type
	1. Hospital
	2. Clinic
	3. Maternity Home
	4. CHPS (Community based Health Planning and Services
Q14	Distance to health facility
	1. Short
	2. Far
Q15	Means of transportation to ANC
	1. Motorcycle
	2. Taxi
	3. On foot
	4. Others
Q16	Who provides income for your healthcare?
	1. Self
	2. Partner
	3. Parents
	4. Others
Q17	Who decides when you should visit healthcare facility
	1. Self
	2. Partner
	3. Parents
	4. Others
Q18	Do you regularly go for antenatal clinic?
	1. Yes
	2. No
Q19	Do you take all the medications given at the antenatal clinic?
	1. Yes
	2. No
Q20	Does your partner encourage you to attend antenatal clinic?
	1. Yes
	2. No
Q21	Do you prefer home delivery or delivery in the health facility?
	1. Yes
	2. No
Q22	Will you recommend antenatal clinic to a relative or friend?
	1. Yes
	2. No
Q23	Do you have a person who advices you to go for antenatal clinic?
	1. Yes
	2. No
Q24	If yes to Q23 above, who advises you to go for antenatal care?
	1. Husband/Partner
	2. Parents
	3. Friends
	4. Other famility relatives
	5. Others
	knowledge of antenatal care service (Please select one of the options)	correct answers
Q25	Did you know about antenatal clinic?
	1. Yes	yes
	2. No
Q26	Did you know that attending antenatal care can prevent complications in pregnancy
	1. Yes	yes
	2. No
Q27	Did you know that pregnant women who refuse to go for antenatal clinic are likely to have problems in pregnancy?
	1. Yes	yes
	2. No
Q28	Did you know that the regular medications given during antenatal care can promote optimal growth of your unborn child?
	1. Yes	yes
	2. No
Q29	Did you know that delivery in the healthcare facility is safer and better than delivery at home?
	1. Yes	yes
	2. No
Q30	ANC is recommended regardless of the absence of complications
	1. Yes	yes
	2. No
	Challenges affecting antenatal utilization
Q31	The clinic is too far from my house
	1. Yes
	2. No
Q32	I have no enough money to attend antenatal clinic
	1. Yes
	2. No
Q33	My husband/partner does not see the importance of antenatal care
	1. Yes
	2. No
Q34	My religious beliefs does not allow me to attend antenatal care
	1. Yes
	2. No
Q35	My cultural beliefs does not allow me to attend antenatal care
	1. Yes
	2. No
Q36	I am very busy and I cannot afford to spend time at the hospital
	1. Yes
	2. No
Q37	I do not see the importance of antenatal care
	1. Yes
	2. No
Q38	I think I should go to the clinic only when I have problem
	1. Yes
	2. No
	Facility-related barrier
Q39	Long waiting time
	1. Yes
	2. No
Q40	Inconvenient service hour
	1. Yes
	2. No
Q41	Not wanting to be scolded
	1. Yes
	2. No
Q42	Good service not available
	1. Yes
	2. No
Q43	Didn't know where to go
	1. Yes
	2. No
	Major reason why received ANC
Q44a	Wanted to get a check-up
	1. Yes
	2. No
Q44b	Worried about pregnancy
	1. Yes
	2. No
Q44c	Worried about health problem
	1. Yes
	2. No
Q44d	Health workers' advice
	1. Yes
	2. No
Q44e	Normal routine during pregnancy
	1. Yes
	2. No
Q44f	Family's suggestion
	1. Yes
	2. No
	Knowledge gained at ANC	correct answers
Q45	Recommended place of delivery
	1. Yes	yes
	2. No
Q46	Recommended timing and frequency of ANC
	1. Yes	yes
	2. No
Q47	Early initiation and exclusively breastfeeding
	1. Yes	yes
	2. No
Q48	Danger signs during pregnancy
	1. Yes	yes
	2. No
Q49	Nutrition of pregnant women
	1. Yes	yes
	2. No
Q50	Items to prepare before delivery
	1. Yes	yes
	2. No
Q51	Family planning
	1. Yes	yes
	2. No
Q52	How to prevent malaria
	1. Yes	yes
	2. No
Q53	Arrange transportation to go to HC for delivery
	1. Yes	yes
	2. No
